# Supplementary material for: Two tautomers in the same crystal: 3-(4-fluoro­phen­yl)-1H-pyrazole and 5-(4-fluoro­phen­yl)-1H-pyrazole
Source: Acta Crystallogr Sect E Struct Rep Online. 2014 Aug 1;70(Pt 9):o949–50. doi: 10.1107/S160053681401695X (PMC4186127; doi:10.1107/S160053681401695X)
Supplement: Supplementary file 1 [file e-70-0o949-sup1.cif]

##############################################################################
#                                                                            #
# This CIF contains the data in a paper accepted for publication in          #
# Acta Crystallographica Section E. It conforms to the requirements of       #
# Notes for Authors for Acta Crystallographica Section E, and has been       #
# peer reviewed under the auspices of the IUCr Commission on Journals.       #
#                                                                            #
# Full details of the Crystallographic Information File format               #
# are given in the paper "The Crystallographic Information File (CIF):       #
# a New Standard Archive File for Crystallography" by S. R. Hall, F. H.      #
# Allen and I. D. Brown [Acta Cryst. (1991), A47, 655-685].                  #
#                                                                            #
# The current version of the core CIF dictionary is obtainable from          #
# ftp://ftp.iucr.org/pub/cif_core.dic.                                       #
#                                                                            #
# Software is freely available for graphical display of the structure(s)     #
# in this CIF. For information consult the CIF software page                 #
# http://www.iucr.org/resources/cif/software.                                #
#                                                                            #
# This file may be used for bona fide research purposes within the           #
# scientific community so long as proper attribution is given to the journal # 
# article from which it was obtained.                                        #
#                                                                            #
##############################################################################
data_I
_database_code_depnum_ccdc_archive 'CCDC 1015543'
_audit_creation_method
;
  Olex2 1.2
  (compiled Apr 23 2013 17:54:37, GUI svn.r4466)
;
_journal_date_recd_electronic     2014-07-20
_journal_date_accepted     2014-07-23
_journal_name_full     'Acta Crystallographica, Section E'
_journal_year     2014
_journal_volume     70
_journal_issue      9
_journal_page_first     o949
_journal_page_last     o950
_journal_paper_category     HO
_journal_paper_doi     10.1107/S160053681401695X
_journal_coeditor_code     BT6989
_publ_contact_author_name     'Jasinski, Jerry P.'
_publ_contact_author_address
;
Department of Chemistry
Keene State College
229 Main Street
Keene, New Hampshire 03435, USA
;
_publ_contact_author_email     jjasinski@keene.edu
_publ_contact_author_fax     ?
_publ_contact_author_phone     '603 358-2563'
_publ_section_title
;
Two tautomers in the same crystal: 3-(4-fluorophenyl)-1<i>H</i>-pyrazole and
5-(4-fluorophenyl)-1<i>H</i>-pyrazole
;
loop_
    _publ_author_name
    _publ_author_address
    'Yamuna, Thammarse S.'
;
Department of Studies in Chemistry
University of Mysore
Manasagangotri, Mysore 570 006, India
;
    'Kaur, Manpreet'
;
Department of Studies in Chemistry
University of Mysore
Manasagangotri, Mysore 570 006, India
;
    'Jasinski, Jerry P.'
;
Department of Chemistry
Keene State College
229 Main Street
Keene, NH 03435-2001, USA
;
    'Anderson, Brian J.'
;
Department of Chemistry
Keene State College
229 Main Street
Keene, NH 03435-2001, USA
;
    'Yathirajan, H. S.'
;
Department of Studies in Chemistry
University of Mysore
Manasagangotri, Mysore 570 006, India
;
_publ_section_synopsis     .
_chemical_name_systematic
;\
3-(4-Fluorophenyl)-1<i>H</i>-pyrazole--\
5-(4-fluorophenyl)-1<i>H</i>-pyrazole (1/1)
;
_chemical_name_common
;
;
_chemical_formula_moiety     'C9 H7 F N2'
_chemical_formula_sum     'C9 H7 F N2'
_chemical_formula_iupac     'C9 H7 F N2'
_chemical_formula_weight     162.17
_chemical_melting_point     ?
_shelx_space_group_comment
;
The symmetry employed for this shelxl refinement is uniquely defined
by the following loop, which should always be used as a source of
symmetry information in preference to the above space-group names.
They are only intended as comments.
;
_space_group_crystal_system     triclinic
_space_group_name_H-M_alt     'P -1'
_space_group_name_Hall     '-P 1'
loop_
    _space_group_symop_operation_xyz
    'x, y, z'
    '-x, -y, -z'
_cell_length_a     10.3961(5)
_cell_length_b     10.8565(6)
_cell_length_c     16.1431(7)
_cell_angle_alpha     84.704(4)
_cell_angle_beta     76.223(4)
_cell_angle_gamma     68.249(5)
_cell_volume     1643.57(16)
_cell_formula_units_Z     8
_cell_measurement_reflns_used     4341
_cell_measurement_theta_min     4.3800
_cell_measurement_theta_max     71.3860
_cell_measurement_temperature     173(2)
_exptl_crystal_description     irregular
_exptl_crystal_colour     colourless
_exptl_crystal_size_max     0.22
_exptl_crystal_size_mid     0.16
_exptl_crystal_size_min     0.10
_exptl_crystal_density_diffrn     1.311
_exptl_crystal_density_meas     ?
_exptl_crystal_density_method     ?
_exptl_crystal_F_000     672
_exptl_absorpt_coefficient_mu     0.807
_exptl_absorpt_correction_type     multi-scan
_exptl_absorpt_process_details
;
(CrysAlisPro and CrysAlisRed, Agilent (2012).
;
_shelx_estimated_absorpt_T_min     ?
_shelx_estimated_absorpt_T_max     ?
_exptl_absorpt_correction_T_min     0.88080
_exptl_absorpt_correction_T_max     1.00000
_exptl_special_details     ?
_diffrn_ambient_temperature     173(2)
_diffrn_radiation_type     CuK\a
_diffrn_radiation_wavelength     1.54184
_diffrn_radiation_monochromator     graphite
_diffrn_measurement_device_type     'Agilent Eos Gemini'
_diffrn_measurement_device     'four-circle diffractometer'
_diffrn_measurement_method     '\w scans'
_diffrn_detector_area_resol_mean     16.0416
_diffrn_reflns_number     11343
_diffrn_reflns_av_R_equivalents     0.0186
_diffrn_reflns_theta_min     4.385
_diffrn_reflns_theta_max     71.324
_diffrn_reflns_theta_full     67.684
_diffrn_measured_fraction_theta_max     0.973
_diffrn_measured_fraction_theta_full     0.994
_diffrn_reflns_limit_h_min     -12
_diffrn_reflns_limit_h_max     6
_diffrn_reflns_limit_k_min     -13
_diffrn_reflns_limit_k_max     12
_diffrn_reflns_limit_l_min     -19
_diffrn_reflns_limit_l_max     18
_refine_special_details     ?
_reflns_number_total     6209
_reflns_number_gt     5042
_reflns_threshold_expression     I>2\s(I)
_refine_ls_structure_factor_coef     Fsqd
_refine_ls_matrix_type     full
_refine_ls_R_factor_all     0.0551
_refine_ls_R_factor_gt     0.0440
_refine_ls_wR_factor_gt     0.1128
_refine_ls_wR_factor_ref     0.1220
_refine_ls_goodness_of_fit_ref     1.030
_refine_ls_restrained_S_all     1.030
_refine_ls_number_reflns     6209
_refine_ls_number_parameters     449
_refine_ls_number_restraints     0
_refine_ls_hydrogen_treatment     mixed
_refine_ls_weighting_scheme     calc
_refine_ls_weighting_details
;
 w=1/[\s^2^(Fo^2^)+(0.0568P)^2^+0.3619P]
 where P=(Fo^2^+2Fc^2^)/3
;
_atom_sites_solution_hydrogens     mixed
_atom_sites_solution_primary     direct
_atom_sites_solution_secondary     ?
_refine_ls_shift/su_max     0.000
_refine_ls_shift/su_mean     0.000
_refine_diff_density_max     0.258
_refine_diff_density_min     -0.223
_refine_ls_extinction_method     none
_refine_ls_extinction_coef     .
loop_
    _atom_type_symbol
    _atom_type_description
    _atom_type_scat_dispersion_real
    _atom_type_scat_dispersion_imag
    _atom_type_scat_source
    'C' 'C' 0.0181 0.0091
                         'International Tables Vol C Tables 4.2.6.8 and 6.1.1.4'
    'H' 'H' 0.0000 0.0000
                         'International Tables Vol C Tables 4.2.6.8 and 6.1.1.4'
    'N' 'N' 0.0311 0.0180
                         'International Tables Vol C Tables 4.2.6.8 and 6.1.1.4'
    'F' 'F' 0.0727 0.0534
                         'International Tables Vol C Tables 4.2.6.8 and 6.1.1.4'
_computing_data_collection     'CrysAlis PRO (Agilent, 2012)'
_computing_cell_refinement     'CrysAlis PRO (Agilent, 2012)'
_computing_data_reduction     'CrysAlis RED (Agilent, 2012)'
_computing_structure_solution     'SUPERFLIP (Palatinus & Chapuis, 2007)'
_computing_structure_refinement     'SHELXL2012 (Sheldrick, 2008)'
_computing_molecular_graphics     'OLEX2 (Dolomanov <i>et al.</i>, 2009)'
_computing_publication_material     'OLEX2 (Dolomanov <i>et al.</i>, 2009)'
loop_
    _atom_site_type_symbol
    _atom_site_label
    _atom_site_fract_x
    _atom_site_fract_y
    _atom_site_fract_z
    _atom_site_U_iso_or_equiv
    _atom_site_adp_type
    _atom_site_calc_flag
    _atom_site_occupancy
    _atom_site_disorder_assembly
    _atom_site_disorder_group
    F F1A 0.91461(15) 0.91870(11) 0.36091(9) 0.0741(4) Uani d 1 . .
    N N1A 0.86295(14) 0.36783(13) 0.29541(9) 0.0411(3) Uani d 1 . .
    N N2A 0.89322(16) 0.23574(14) 0.30565(10) 0.0464(3) Uani d 1 . .
    H H2A 0.850(3) 0.194(3) 0.2780(16) 0.085(8) Uiso d 1 . .
    C C1A 0.93710(16) 0.40020(15) 0.34199(9) 0.0368(3) Uani d 1 . .
    C C2A 1.01500(19) 0.28686(17) 0.38175(11) 0.0452(4) Uani d 1 . .
    H H2AA 1.0764 0.2810 0.4183 0.054 Uiso calc 1 . .
    C C3A 0.9839(2) 0.18559(18) 0.35684(12) 0.0493(4) Uani d 1 . .
    H H3A 1.0208 0.0952 0.3733 0.059 Uiso calc 1 . .
    C C4A 0.92972(16) 0.53758(15) 0.34570(9) 0.0357(3) Uani d 1 . .
    C C5A 0.81711(18) 0.64507(17) 0.32574(11) 0.0436(4) Uani d 1 . .
    H H5A 0.7430 0.6299 0.3085 0.052 Uiso calc 1 . .
    C C6A 0.8112(2) 0.77360(17) 0.33054(12) 0.0512(4) Uani d 1 . .
    H H6A 0.7345 0.8467 0.3164 0.061 Uiso calc 1 . .
    C C7A 0.9187(2) 0.79295(17) 0.35624(12) 0.0499(4) Uani d 1 . .
    C C8A 1.0311(2) 0.69078(19) 0.37737(12) 0.0521(4) Uani d 1 . .
    H H8A 1.1037 0.7075 0.3954 0.063 Uiso calc 1 . .
    C C9A 1.03655(19) 0.56220(17) 0.37178(11) 0.0455(4) Uani d 1 . .
    H H9A 1.1140 0.4899 0.3859 0.055 Uiso calc 1 . .
    F F1B 0.3343(2) 1.06776(13) 0.43105(13) 0.1157(6) Uani d 1 . .
    N N1B 0.45578(15) 0.46841(13) 0.33291(8) 0.0390(3) Uani d 1 . .
    H H1B 0.500(3) 0.495(2) 0.2756(17) 0.088(8) Uiso d 1 . .
    N N2B 0.45026(16) 0.34515(13) 0.34547(9) 0.0451(3) Uani d 1 . .
    C C1B 0.39261(16) 0.54133(15) 0.40414(9) 0.0336(3) Uani d 1 . .
    C C2B 0.34397(18) 0.46175(16) 0.46561(10) 0.0425(4) Uani d 1 . .
    H H2B 0.2948 0.4846 0.5229 0.051 Uiso calc 1 . .
    C C3B 0.3821(2) 0.34208(16) 0.42597(11) 0.0473(4) Uani d 1 . .
    H H3B 0.3623 0.2674 0.4527 0.057 Uiso calc 1 . .
    C C4B 0.37974(16) 0.67949(15) 0.40913(10) 0.0357(3) Uani d 1 . .
    C C5B 0.3388(2) 0.73875(18) 0.48847(12) 0.0514(4) Uani d 1 . .
    H H5B 0.3209 0.6886 0.5384 0.062 Uiso calc 1 . .
    C C6B 0.3238(2) 0.8687(2) 0.49627(16) 0.0677(6) Uani d 1 . .
    H H6B 0.2963 0.9084 0.5509 0.081 Uiso calc 1 . .
    C C7B 0.3493(3) 0.93936(19) 0.42403(18) 0.0711(6) Uani d 1 . .
    C C8B 0.3899(3) 0.8856(2) 0.34485(17) 0.0778(7) Uani d 1 . .
    H H8B 0.4076 0.9369 0.2955 0.093 Uiso calc 1 . .
    C C9B 0.4048(2) 0.75479(19) 0.33745(13) 0.0581(5) Uani d 1 . .
    H H9B 0.4327 0.7162 0.2825 0.070 Uiso calc 1 . .
    F F1C 0.06409(14) 0.15006(18) 0.11668(9) 0.0902(5) Uani d 1 . .
    N N1C 0.62673(16) 0.14637(14) 0.21875(9) 0.0428(3) Uani d 1 . .
    H H1C 0.560(3) 0.214(3) 0.2606(19) 0.106(9) Uiso d 1 . .
    N N2C 0.76704(16) 0.10753(14) 0.21687(10) 0.0496(4) Uani d 1 . .
    C C1C 0.60268(18) 0.07149(15) 0.16611(10) 0.0397(3) Uani d 1 . .
    C C2C 0.7333(2) -0.01966(17) 0.12914(12) 0.0485(4) Uani d 1 . .
    H H2C 0.7522 -0.0865 0.0891 0.058 Uiso calc 1 . .
    C C3C 0.8310(2) 0.00694(18) 0.16274(13) 0.0521(4) Uani d 1 . .
    H H3C 0.9306 -0.0405 0.1489 0.063 Uiso calc 1 . .
    C C4C 0.46026(18) 0.09391(16) 0.15406(10) 0.0402(4) Uani d 1 . .
    C C5C 0.4371(2) -0.0033(2) 0.11510(12) 0.0559(5) Uani d 1 . .
    H H5C 0.5139 -0.0835 0.0969 0.067 Uiso calc 1 . .
    C C6C 0.3038(3) 0.0154(2) 0.10251(14) 0.0673(6) Uani d 1 . .
    H H6C 0.2885 -0.0511 0.0761 0.081 Uiso calc 1 . .
    C C7C 0.1955(2) 0.1309(3) 0.12873(12) 0.0602(5) Uani d 1 . .
    C C8C 0.2129(2) 0.2291(2) 0.16722(12) 0.0581(5) Uani d 1 . .
    H H8C 0.1350 0.3088 0.1849 0.070 Uiso calc 1 . .
    C C9C 0.34629(18) 0.21022(18) 0.17996(11) 0.0470(4) Uani d 1 . .
    H H9C 0.3597 0.2776 0.2067 0.056 Uiso calc 1 . .
    F F1D 0.00377(12) 0.72341(13) 0.04635(8) 0.0704(3) Uani d 1 . .
    N N1D 0.59139(15) 0.52634(14) 0.16671(8) 0.0429(3) Uani d 1 . .
    N N2D 0.72929(16) 0.51037(17) 0.15930(10) 0.0501(4) Uani d 1 . .
    H H2D 0.778(3) 0.459(3) 0.206(2) 0.114(10) Uiso d 1 . .
    C C1D 0.55077(17) 0.59754(16) 0.09872(9) 0.0388(3) Uani d 1 . .
    C C2D 0.6648(2) 0.62687(19) 0.04769(11) 0.0503(4) Uani d 1 . .
    H H2DA 0.6660 0.6760 -0.0042 0.060 Uiso calc 1 . .
    C C3D 0.7748(2) 0.5694(2) 0.08865(12) 0.0562(5) Uani d 1 . .
    H H3D 0.8677 0.5715 0.0697 0.067 Uiso calc 1 . .
    C C4D 0.40598(17) 0.63199(15) 0.08592(10) 0.0380(3) Uani d 1 . .
    C C5D 0.29879(19) 0.61209(19) 0.14987(11) 0.0507(4) Uani d 1 . .
    H H5D 0.3192 0.5763 0.2032 0.061 Uiso calc 1 . .
    C C6D 0.1633(2) 0.6436(2) 0.13699(12) 0.0570(5) Uani d 1 . .
    H H6D 0.0906 0.6300 0.1808 0.068 Uiso calc 1 . .
    C C7D 0.13651(18) 0.69495(18) 0.05921(12) 0.0489(4) Uani d 1 . .
    C C8D 0.2375(2) 0.71705(17) -0.00511(11) 0.0492(4) Uani d 1 . .
    H H8D 0.2156 0.7536 -0.0580 0.059 Uiso calc 1 . .
    C C9D 0.37280(19) 0.68496(16) 0.00855(10) 0.0436(4) Uani d 1 . .
    H H9D 0.4443 0.6994 -0.0358 0.052 Uiso calc 1 . .
loop_
    _atom_site_aniso_label
    _atom_site_aniso_U_11
    _atom_site_aniso_U_22
    _atom_site_aniso_U_33
    _atom_site_aniso_U_12
    _atom_site_aniso_U_13
    _atom_site_aniso_U_23
    F1A 0.0908(9) 0.0394(6) 0.0995(10) -0.0298(6) -0.0218(7) -0.0071(6)
    N1A 0.0438(7) 0.0414(7) 0.0421(7) -0.0192(6) -0.0082(6) -0.0062(6)
    N2A 0.0523(8) 0.0424(8) 0.0506(8) -0.0241(7) -0.0091(7) -0.0069(6)
    C1A 0.0385(8) 0.0405(8) 0.0324(7) -0.0167(6) -0.0045(6) -0.0034(6)
    C2A 0.0554(10) 0.0409(9) 0.0451(9) -0.0210(8) -0.0162(8) 0.0013(7)
    C3A 0.0580(10) 0.0389(9) 0.0532(10) -0.0202(8) -0.0123(8) 0.0006(7)
    C4A 0.0391(8) 0.0377(8) 0.0299(7) -0.0159(6) -0.0023(6) -0.0026(6)
    C5A 0.0448(9) 0.0439(9) 0.0440(9) -0.0180(7) -0.0096(7) -0.0004(7)
    C6A 0.0542(10) 0.0386(9) 0.0566(11) -0.0124(8) -0.0119(8) 0.0013(8)
    C7A 0.0627(11) 0.0362(9) 0.0532(10) -0.0229(8) -0.0068(8) -0.0061(7)
    C8A 0.0553(10) 0.0502(10) 0.0607(11) -0.0263(8) -0.0163(9) -0.0072(8)
    C9A 0.0469(9) 0.0413(9) 0.0521(10) -0.0164(7) -0.0159(8) -0.0032(7)
    F1B 0.1591(16) 0.0346(7) 0.1658(17) -0.0410(9) -0.0453(13) -0.0091(8)
    N1B 0.0529(8) 0.0327(6) 0.0319(7) -0.0170(6) -0.0067(6) -0.0028(5)
    N2B 0.0587(9) 0.0327(7) 0.0467(8) -0.0178(6) -0.0127(7) -0.0054(6)
    C1B 0.0371(8) 0.0331(7) 0.0321(7) -0.0139(6) -0.0083(6) 0.0000(6)
    C2B 0.0522(10) 0.0391(8) 0.0366(8) -0.0214(7) -0.0028(7) 0.0004(6)
    C3B 0.0612(11) 0.0357(8) 0.0517(10) -0.0265(8) -0.0122(8) 0.0046(7)
    C4B 0.0358(8) 0.0323(7) 0.0391(8) -0.0128(6) -0.0071(6) -0.0011(6)
    C5B 0.0625(11) 0.0395(9) 0.0488(10) -0.0170(8) -0.0049(8) -0.0092(7)
    C6B 0.0804(15) 0.0426(10) 0.0767(14) -0.0170(10) -0.0115(11) -0.0216(10)
    C7B 0.0859(15) 0.0292(9) 0.1048(18) -0.0217(9) -0.0287(14) -0.0076(10)
    C8B 0.119(2) 0.0464(11) 0.0788(16) -0.0452(13) -0.0219(14) 0.0153(11)
    C9B 0.0885(15) 0.0437(10) 0.0467(10) -0.0342(10) -0.0078(10) 0.0029(8)
    F1C 0.0624(8) 0.1541(15) 0.0731(9) -0.0566(9) -0.0189(7) -0.0068(9)
    N1C 0.0485(8) 0.0366(7) 0.0464(8) -0.0168(6) -0.0111(6) -0.0065(6)
    N2C 0.0511(8) 0.0389(7) 0.0637(9) -0.0168(6) -0.0203(7) -0.0021(7)
    C1C 0.0533(9) 0.0337(8) 0.0354(8) -0.0190(7) -0.0100(7) -0.0012(6)
    C2C 0.0563(10) 0.0386(9) 0.0508(10) -0.0135(8) -0.0154(8) -0.0082(7)
    C3C 0.0493(10) 0.0410(9) 0.0638(11) -0.0101(8) -0.0171(9) -0.0031(8)
    C4C 0.0501(9) 0.0444(9) 0.0302(7) -0.0236(7) -0.0059(7) 0.0001(6)
    C5C 0.0648(12) 0.0559(11) 0.0554(11) -0.0272(9) -0.0157(9) -0.0112(9)
    C6C 0.0776(15) 0.0851(16) 0.0592(12) -0.0482(13) -0.0175(11) -0.0111(11)
    C7C 0.0541(11) 0.0995(17) 0.0409(9) -0.0436(11) -0.0104(8) 0.0011(10)
    C8C 0.0469(10) 0.0782(14) 0.0454(10) -0.0226(9) -0.0005(8) -0.0070(9)
    C9C 0.0480(9) 0.0548(10) 0.0393(9) -0.0221(8) -0.0035(7) -0.0069(7)
    F1D 0.0458(6) 0.0818(9) 0.0781(8) -0.0133(6) -0.0200(6) 0.0014(7)
    N1D 0.0442(7) 0.0503(8) 0.0321(7) -0.0153(6) -0.0061(6) -0.0040(6)
    N2D 0.0475(8) 0.0618(10) 0.0423(8) -0.0202(7) -0.0096(7) -0.0047(7)
    C1D 0.0461(9) 0.0385(8) 0.0300(7) -0.0159(7) -0.0027(6) -0.0039(6)
    C2D 0.0540(10) 0.0567(11) 0.0419(9) -0.0266(9) -0.0046(8) 0.0042(8)
    C3D 0.0503(10) 0.0704(13) 0.0528(11) -0.0311(9) -0.0039(8) -0.0038(9)
    C4D 0.0449(8) 0.0335(7) 0.0323(7) -0.0130(6) -0.0036(6) -0.0025(6)
    C5D 0.0481(10) 0.0642(11) 0.0343(8) -0.0183(8) -0.0049(7) 0.0061(8)
    C6D 0.0452(10) 0.0727(13) 0.0454(10) -0.0199(9) 0.0016(8) 0.0012(9)
    C7D 0.0409(9) 0.0461(9) 0.0546(10) -0.0078(7) -0.0125(8) -0.0047(8)
    C8D 0.0583(11) 0.0444(9) 0.0420(9) -0.0140(8) -0.0151(8) 0.0044(7)
    C9D 0.0512(9) 0.0420(9) 0.0359(8) -0.0175(7) -0.0059(7) 0.0023(7)
_geom_special_details
;
 All esds (except the esd in the dihedral angle between two l.s. planes)
 are estimated using the full covariance matrix.  The cell esds are taken
 into account individually in the estimation of esds in distances, angles
 and torsion angles; correlations between esds in cell parameters are only
 used when they are defined by crystal symmetry.  An approximate (isotropic)
 treatment of cell esds is used for estimating esds involving l.s. planes.
;
loop_
    _geom_bond_atom_site_label_1
    _geom_bond_atom_site_label_2
    _geom_bond_site_symmetry_2
    _geom_bond_distance
    _geom_bond_publ_flag
    F1A C7A . 1.3584(19) ?
    N1A N2A . 1.3525(19) ?
    N1A C1A . 1.345(2) ?
    N2A H2A . 0.94(3) ?
    N2A C3A . 1.333(2) ?
    C1A C2A . 1.395(2) ?
    C1A C4A . 1.471(2) ?
    C2A H2AA . 0.9500 ?
    C2A C3A . 1.372(2) ?
    C3A H3A . 0.9500 ?
    C4A C5A . 1.391(2) ?
    C4A C9A . 1.395(2) ?
    C5A H5A . 0.9500 ?
    C5A C6A . 1.382(2) ?
    C6A H6A . 0.9500 ?
    C6A C7A . 1.370(3) ?
    C7A C8A . 1.368(3) ?
    C8A H8A . 0.9500 ?
    C8A C9A . 1.387(2) ?
    C9A H9A . 0.9500 ?
    F1B C7B . 1.356(2) ?
    N1B H1B . 1.00(3) ?
    N1B N2B . 1.3551(18) ?
    N1B C1B . 1.343(2) ?
    N2B C3B . 1.328(2) ?
    C1B C2B . 1.383(2) ?
    C1B C4B . 1.464(2) ?
    C2B H2B . 0.9500 ?
    C2B C3B . 1.380(2) ?
    C3B H3B . 0.9500 ?
    C4B C5B . 1.388(2) ?
    C4B C9B . 1.384(2) ?
    C5B H5B . 0.9500 ?
    C5B C6B . 1.375(3) ?
    C6B H6B . 0.9500 ?
    C6B C7B . 1.362(3) ?
    C7B C8B . 1.361(3) ?
    C8B H8B . 0.9500 ?
    C8B C9B . 1.383(3) ?
    C9B H9B . 0.9500 ?
    F1C C7C . 1.362(2) ?
    N1C H1C . 0.98(3) ?
    N1C N2C . 1.353(2) ?
    N1C C1C . 1.351(2) ?
    N2C C3C . 1.326(2) ?
    C1C C2C . 1.381(2) ?
    C1C C4C . 1.466(2) ?
    C2C H2C . 0.9500 ?
    C2C C3C . 1.384(3) ?
    C3C H3C . 0.9500 ?
    C4C C5C . 1.396(2) ?
    C4C C9C . 1.388(2) ?
    C5C H5C . 0.9500 ?
    C5C C6C . 1.386(3) ?
    C6C H6C . 0.9500 ?
    C6C C7C . 1.357(3) ?
    C7C C8C . 1.369(3) ?
    C8C H8C . 0.9500 ?
    C8C C9C . 1.387(3) ?
    C9C H9C . 0.9500 ?
    F1D C7D . 1.361(2) ?
    N1D N2D . 1.356(2) ?
    N1D C1D . 1.343(2) ?
    N2D H2D . 1.02(3) ?
    N2D C3D . 1.329(2) ?
    C1D C2D . 1.397(2) ?
    C1D C4D . 1.471(2) ?
    C2D H2DA . 0.9500 ?
    C2D C3D . 1.375(3) ?
    C3D H3D . 0.9500 ?
    C4D C5D . 1.394(2) ?
    C4D C9D . 1.391(2) ?
    C5D H5D . 0.9500 ?
    C5D C6D . 1.383(3) ?
    C6D H6D . 0.9500 ?
    C6D C7D . 1.374(3) ?
    C7D C8D . 1.364(3) ?
    C8D H8D . 0.9500 ?
    C8D C9D . 1.385(2) ?
    C9D H9D . 0.9500 ?
loop_
    _geom_angle_atom_site_label_1
    _geom_angle_atom_site_label_2
    _geom_angle_atom_site_label_3
    _geom_angle_site_symmetry_1
    _geom_angle_site_symmetry_3
    _geom_angle
    _geom_angle_publ_flag
    C1A N1A N2A . . 106.39(13) ?
    N1A N2A H2A . . 118.9(16) ?
    C3A N2A N1A . . 110.49(14) ?
    C3A N2A H2A . . 130.6(16) ?
    N1A C1A C2A . . 109.52(14) ?
    N1A C1A C4A . . 121.34(14) ?
    C2A C1A C4A . . 129.14(14) ?
    C1A C2A H2AA . . 127.4 ?
    C3A C2A C1A . . 105.28(15) ?
    C3A C2A H2AA . . 127.4 ?
    N2A C3A C2A . . 108.33(16) ?
    N2A C3A H3A . . 125.8 ?
    C2A C3A H3A . . 125.8 ?
    C5A C4A C1A . . 121.94(14) ?
    C5A C4A C9A . . 118.47(15) ?
    C9A C4A C1A . . 119.57(14) ?
    C4A C5A H5A . . 119.4 ?
    C6A C5A C4A . . 121.12(16) ?
    C6A C5A H5A . . 119.4 ?
    C5A C6A H6A . . 120.8 ?
    C7A C6A C5A . . 118.34(17) ?
    C7A C6A H6A . . 120.8 ?
    F1A C7A C6A . . 118.98(17) ?
    F1A C7A C8A . . 118.17(17) ?
    C8A C7A C6A . . 122.85(16) ?
    C7A C8A H8A . . 120.8 ?
    C7A C8A C9A . . 118.35(17) ?
    C9A C8A H8A . . 120.8 ?
    C4A C9A H9A . . 119.6 ?
    C8A C9A C4A . . 120.86(16) ?
    C8A C9A H9A . . 119.6 ?
    N2B N1B H1B . . 120.0(15) ?
    C1B N1B H1B . . 128.9(15) ?
    C1B N1B N2B . . 111.08(13) ?
    C3B N2B N1B . . 105.72(13) ?
    N1B C1B C2B . . 106.85(14) ?
    N1B C1B C4B . . 123.31(13) ?
    C2B C1B C4B . . 129.83(14) ?
    C1B C2B H2B . . 127.3 ?
    C3B C2B C1B . . 105.37(14) ?
    C3B C2B H2B . . 127.3 ?
    N2B C3B C2B . . 110.99(14) ?
    N2B C3B H3B . . 124.5 ?
    C2B C3B H3B . . 124.5 ?
    C5B C4B C1B . . 119.17(14) ?
    C9B C4B C1B . . 122.57(15) ?
    C9B C4B C5B . . 118.26(16) ?
    C4B C5B H5B . . 119.4 ?
    C6B C5B C4B . . 121.24(18) ?
    C6B C5B H5B . . 119.4 ?
    C5B C6B H6B . . 120.7 ?
    C7B C6B C5B . . 118.6(2) ?
    C7B C6B H6B . . 120.7 ?
    F1B C7B C6B . . 119.0(2) ?
    F1B C7B C8B . . 118.7(2) ?
    C8B C7B C6B . . 122.33(18) ?
    C7B C8B H8B . . 120.6 ?
    C7B C8B C9B . . 118.8(2) ?
    C9B C8B H8B . . 120.6 ?
    C4B C9B H9B . . 119.6 ?
    C8B C9B C4B . . 120.79(19) ?
    C8B C9B H9B . . 119.6 ?
    N2C N1C H1C . . 118.1(16) ?
    C1C N1C H1C . . 130.5(17) ?
    C1C N1C N2C . . 110.98(14) ?
    C3C N2C N1C . . 105.89(14) ?
    N1C C1C C2C . . 106.74(15) ?
    N1C C1C C4C . . 122.62(15) ?
    C2C C1C C4C . . 130.62(15) ?
    C1C C2C H2C . . 127.3 ?
    C1C C2C C3C . . 105.42(15) ?
    C3C C2C H2C . . 127.3 ?
    N2C C3C C2C . . 110.97(16) ?
    N2C C3C H3C . . 124.5 ?
    C2C C3C H3C . . 124.5 ?
    C5C C4C C1C . . 119.78(16) ?
    C9C C4C C1C . . 121.88(15) ?
    C9C C4C C5C . . 118.33(17) ?
    C4C C5C H5C . . 119.5 ?
    C6C C5C C4C . . 121.1(2) ?
    C6C C5C H5C . . 119.5 ?
    C5C C6C H6C . . 120.7 ?
    C7C C6C C5C . . 118.55(19) ?
    C7C C6C H6C . . 120.7 ?
    F1C C7C C8C . . 118.5(2) ?
    C6C C7C F1C . . 118.9(2) ?
    C6C C7C C8C . . 122.57(18) ?
    C7C C8C H8C . . 120.6 ?
    C7C C8C C9C . . 118.84(19) ?
    C9C C8C H8C . . 120.6 ?
    C4C C9C H9C . . 119.7 ?
    C8C C9C C4C . . 120.64(17) ?
    C8C C9C H9C . . 119.7 ?
    C1D N1D N2D . . 106.73(14) ?
    N1D N2D H2D . . 117.9(17) ?
    C3D N2D N1D . . 110.18(15) ?
    C3D N2D H2D . . 131.9(17) ?
    N1D C1D C2D . . 109.36(15) ?
    N1D C1D C4D . . 121.20(14) ?
    C2D C1D C4D . . 129.44(15) ?
    C1D C2D H2DA . . 127.4 ?
    C3D C2D C1D . . 105.16(16) ?
    C3D C2D H2DA . . 127.4 ?
    N2D C3D C2D . . 108.57(16) ?
    N2D C3D H3D . . 125.7 ?
    C2D C3D H3D . . 125.7 ?
    C5D C4D C1D . . 121.57(15) ?
    C9D C4D C1D . . 120.35(14) ?
    C9D C4D C5D . . 118.08(16) ?
    C4D C5D H5D . . 119.4 ?
    C6D C5D C4D . . 121.17(16) ?
    C6D C5D H5D . . 119.4 ?
    C5D C6D H6D . . 120.8 ?
    C7D C6D C5D . . 118.35(17) ?
    C7D C6D H6D . . 120.8 ?
    F1D C7D C6D . . 118.09(17) ?
    F1D C7D C8D . . 119.25(16) ?
    C8D C7D C6D . . 122.65(17) ?
    C7D C8D H8D . . 120.8 ?
    C7D C8D C9D . . 118.44(16) ?
    C9D C8D H8D . . 120.8 ?
    C4D C9D H9D . . 119.3 ?
    C8D C9D C4D . . 121.31(16) ?
    C8D C9D H9D . . 119.3 ?
loop_
    _geom_torsion_atom_site_label_1
    _geom_torsion_atom_site_label_2
    _geom_torsion_atom_site_label_3
    _geom_torsion_atom_site_label_4
    _geom_torsion_site_symmetry_1
    _geom_torsion_site_symmetry_2
    _geom_torsion_site_symmetry_3
    _geom_torsion_site_symmetry_4
    _geom_torsion
    _geom_torsion_publ_flag
    F1A C7A C8A C9A . . . . -179.30(16) ?
    N1A N2A C3A C2A . . . . 0.2(2) ?
    N1A C1A C2A C3A . . . . -0.03(19) ?
    N1A C1A C4A C5A . . . . 20.9(2) ?
    N1A C1A C4A C9A . . . . -160.61(15) ?
    N2A N1A C1A C2A . . . . 0.12(18) ?
    N2A N1A C1A C4A . . . . 179.93(13) ?
    C1A N1A N2A C3A . . . . -0.17(19) ?
    C1A C2A C3A N2A . . . . -0.1(2) ?
    C1A C4A C5A C6A . . . . 179.25(15) ?
    C1A C4A C9A C8A . . . . -178.84(16) ?
    C2A C1A C4A C5A . . . . -159.34(17) ?
    C2A C1A C4A C9A . . . . 19.2(2) ?
    C4A C1A C2A C3A . . . . -179.82(16) ?
    C4A C5A C6A C7A . . . . -0.5(3) ?
    C5A C4A C9A C8A . . . . -0.3(2) ?
    C5A C6A C7A F1A . . . . 179.73(16) ?
    C5A C6A C7A C8A . . . . -0.1(3) ?
    C6A C7A C8A C9A . . . . 0.5(3) ?
    C7A C8A C9A C4A . . . . -0.3(3) ?
    C9A C4A C5A C6A . . . . 0.7(2) ?
    F1B C7B C8B C9B . . . . -179.8(2) ?
    N1B N2B C3B C2B . . . . -0.2(2) ?
    N1B C1B C2B C3B . . . . -0.10(19) ?
    N1B C1B C4B C5B . . . . -167.30(16) ?
    N1B C1B C4B C9B . . . . 13.7(3) ?
    N2B N1B C1B C2B . . . . 0.01(18) ?
    N2B N1B C1B C4B . . . . -178.70(13) ?
    C1B N1B N2B C3B . . . . 0.09(19) ?
    C1B C2B C3B N2B . . . . 0.2(2) ?
    C1B C4B C5B C6B . . . . -179.28(18) ?
    C1B C4B C9B C8B . . . . 179.22(19) ?
    C2B C1B C4B C5B . . . . 14.3(3) ?
    C2B C1B C4B C9B . . . . -164.73(18) ?
    C4B C1B C2B C3B . . . . 178.49(16) ?
    C4B C5B C6B C7B . . . . 0.3(3) ?
    C5B C4B C9B C8B . . . . 0.2(3) ?
    C5B C6B C7B F1B . . . . 179.7(2) ?
    C5B C6B C7B C8B . . . . -0.4(4) ?
    C6B C7B C8B C9B . . . . 0.4(4) ?
    C7B C8B C9B C4B . . . . -0.3(4) ?
    C9B C4B C5B C6B . . . . -0.2(3) ?
    F1C C7C C8C C9C . . . . 179.81(17) ?
    N1C N2C C3C C2C . . . . 0.2(2) ?
    N1C C1C C2C C3C . . . . -0.09(19) ?
    N1C C1C C4C C5C . . . . -165.31(16) ?
    N1C C1C C4C C9C . . . . 15.0(2) ?
    N2C N1C C1C C2C . . . . 0.23(19) ?
    N2C N1C C1C C4C . . . . -178.51(14) ?
    C1C N1C N2C C3C . . . . -0.28(19) ?
    C1C C2C C3C N2C . . . . -0.1(2) ?
    C1C C4C C5C C6C . . . . -179.71(17) ?
    C1C C4C C9C C8C . . . . 179.57(16) ?
    C2C C1C C4C C5C . . . . 16.3(3) ?
    C2C C1C C4C C9C . . . . -163.36(18) ?
    C4C C1C C2C C3C . . . . 178.51(17) ?
    C4C C5C C6C C7C . . . . 0.2(3) ?
    C5C C4C C9C C8C . . . . -0.1(3) ?
    C5C C6C C7C F1C . . . . -179.94(18) ?
    C5C C6C C7C C8C . . . . -0.2(3) ?
    C6C C7C C8C C9C . . . . 0.0(3) ?
    C7C C8C C9C C4C . . . . 0.1(3) ?
    C9C C4C C5C C6C . . . . 0.0(3) ?
    F1D C7D C8D C9D . . . . -178.71(16) ?
    N1D N2D C3D C2D . . . . 0.2(2) ?
    N1D C1D C2D C3D . . . . 0.1(2) ?
    N1D C1D C4D C5D . . . . 10.9(2) ?
    N1D C1D C4D C9D . . . . -168.65(15) ?
    N2D N1D C1D C2D . . . . 0.01(19) ?
    N2D N1D C1D C4D . . . . 179.25(14) ?
    C1D N1D N2D C3D . . . . -0.1(2) ?
    C1D C2D C3D N2D . . . . -0.2(2) ?
    C1D C4D C5D C6D . . . . -179.36(17) ?
    C1D C4D C9D C8D . . . . 179.45(15) ?
    C2D C1D C4D C5D . . . . -170.03(18) ?
    C2D C1D C4D C9D . . . . 10.4(3) ?
    C4D C1D C2D C3D . . . . -179.03(16) ?
    C4D C5D C6D C7D . . . . 0.1(3) ?
    C5D C4D C9D C8D . . . . -0.1(2) ?
    C5D C6D C7D F1D . . . . 178.79(17) ?
    C5D C6D C7D C8D . . . . -0.6(3) ?
    C6D C7D C8D C9D . . . . 0.7(3) ?
    C7D C8D C9D C4D . . . . -0.3(3) ?
    C9D C4D C5D C6D . . . . 0.2(3) ?
loop_
    _geom_hbond_atom_site_label_D
    _geom_hbond_atom_site_label_H
    _geom_hbond_atom_site_label_A
    _geom_hbond_site_symmetry_A
    _geom_hbond_distance_DH
    _geom_hbond_distance_HA
    _geom_hbond_distance_DA
    _geom_hbond_angle_DHA
    N2A H2A N2C . 0.94(3) 1.94(3) 2.886(2) 177(2)
    C3A H3A F1A 1_545 0.95 2.58 3.226(2) 125.3
    N1B H1B N1D . 1.00(3) 1.86(3) 2.8506(19) 175(2)
    C3B H3B F1B 1_545 0.95 2.36 3.187(2) 145.4
    C6B H6B F1A 2_676 0.95 2.51 3.287(3) 138.8
    N1C H1C N2B . 0.98(3) 1.90(3) 2.881(2) 173(2)
    N2D H2D N1A . 1.02(3) 1.87(3) 2.896(2) 178(3)
    C3D H3D F1D 1_655 0.95 2.49 3.301(2) 142.7
_iucr_refine_instructions_details
;
TITL HSY-675 in P-1 #2
CELL 1.54184 10.396123 10.856496 16.143059 84.704 76.2227 68.2489
ZERR 8 0.000501 0.000621 0.000741 0.0042 0.0041 0.0049
LATT 1
SFAC C H N F
UNIT 72 56 16 8
EQIV $1 +X,-1+Y,+Z
EQIV $2 1-X,2-Y,1-Z
EQIV $3 1+X,-1+Y,+Z
EQIV $4 1+X,+Y,+Z
L.S. 25
PLAN  15
TEMP -100(2)
HTAB N2A N2C
HTAB C3A F1A_$1
HTAB N1B N1D
HTAB C3B F1B_$1
HTAB C6B F1A_$2
HTAB N1C N2B
HTAB C2C F1D_$3
HTAB N2D N1A
HTAB C3D F1D_$4
REM reset to P-1 #2
BOND $H
MORE -1
CONF
fmap 2
acta
OMIT 0 1 1
OMIT -4 -1 4
OMIT 4 3 3
OMIT 1 1 1
OMIT 4 4 2
OMIT 3 1 7
OMIT 2 3 5
OMIT 12 4 10
OMIT 2 1 4
OMIT 3 4 4
OMIT 0 0 2
OMIT 11 7 11
OMIT 11 7 9
OMIT 11 1 11
OMIT 10 5 14
OMIT 1 0 1
OMIT 11 2 11
REM <HKL>E:/Manpreet-Yamuna%20new%20papers/HSY-675-Yamuna-Ray-Fixed/olex2_HSY-
REM 675%20-%20jpj-Ray%20Fixed/hsy-675.hkl</HKL>
WGHT    0.056800    0.361900
FVAR       6.20437
F1A   4    0.914615    0.918695    0.360914    11.00000    0.09078    0.03940 =
         0.09945   -0.00710   -0.02181   -0.02983
N1A   3    0.862952    0.367832    0.295410    11.00000    0.04378    0.04137 =
         0.04208   -0.00618   -0.00824   -0.01923
N2A   3    0.893224    0.235742    0.305650    11.00000    0.05234    0.04243 =
         0.05063   -0.00687   -0.00909   -0.02406
H2A   2    0.849504    0.194434    0.278010    11.00000    0.08534
C1A   1    0.937101    0.400204    0.341986    11.00000    0.03846    0.04048 =
         0.03243   -0.00341   -0.00451   -0.01672
C2A   1    1.014999    0.286863    0.381747    11.00000    0.05542    0.04093 =
         0.04506    0.00127   -0.01622   -0.02103
AFIX  43
H2AA  2    1.076448    0.281044    0.418278    11.00000   -1.20000
AFIX   0
C3A   1    0.983933    0.185594    0.356839    11.00000    0.05800    0.03887 =
         0.05317    0.00059   -0.01228   -0.02019
AFIX  43
H3A   2    1.020778    0.095165    0.373269    11.00000   -1.20000
AFIX   0
C4A   1    0.929719    0.537578    0.345695    11.00000    0.03905    0.03775 =
         0.02991   -0.00260   -0.00233   -0.01590
C5A   1    0.817109    0.645073    0.325736    11.00000    0.04477    0.04389 =
         0.04396   -0.00045   -0.00965   -0.01803
AFIX  43
H5A   2    0.742995    0.629919    0.308511    11.00000   -1.20000
AFIX   0
C6A   1    0.811187    0.773604    0.330536    11.00000    0.05424    0.03856 =
         0.05664    0.00131   -0.01189   -0.01242
AFIX  43
H6A   2    0.734466    0.846699    0.316367    11.00000   -1.20000
AFIX   0
C7A   1    0.918745    0.792948    0.356243    11.00000    0.06268    0.03620 =
         0.05324   -0.00606   -0.00682   -0.02291
C8A   1    1.031129    0.690782    0.377367    11.00000    0.05528    0.05024 =
         0.06069   -0.00720   -0.01634   -0.02634
AFIX  43
H8A   2    1.103666    0.707510    0.395418    11.00000   -1.20000
AFIX   0
C9A   1    1.036550    0.562199    0.371780    11.00000    0.04692    0.04127 =
         0.05206   -0.00319   -0.01590   -0.01643
AFIX  43
H9A   2    1.114032    0.489923    0.385901    11.00000   -1.20000
AFIX   0
F1B   4    0.334253    1.067761    0.431054    11.00000    0.15908    0.03460 =
         0.16578   -0.00910   -0.04532   -0.04098
N1B   3    0.455784    0.468407    0.332915    11.00000    0.05290    0.03265 =
         0.03185   -0.00277   -0.00668   -0.01703
H1B   2    0.500094    0.494663    0.275637    11.00000    0.08807
N2B   3    0.450259    0.345154    0.345467    11.00000    0.05868    0.03274 =
         0.04668   -0.00538   -0.01267   -0.01775
C1B   1    0.392606    0.541327    0.404137    11.00000    0.03706    0.03312 =
         0.03211   -0.00002   -0.00828   -0.01394
C2B   1    0.343974    0.461753    0.465609    11.00000    0.05221    0.03910 =
         0.03658    0.00042   -0.00282   -0.02137
AFIX  43
H2B   2    0.294753    0.484609    0.522934    11.00000   -1.20000
AFIX   0
C3B   1    0.382148    0.342084    0.425974    11.00000    0.06117    0.03575 =
         0.05173    0.00461   -0.01222   -0.02651
AFIX  43
H3B   2    0.362321    0.267447    0.452740    11.00000   -1.20000
AFIX   0
C4B   1    0.379736    0.679488    0.409125    11.00000    0.03585    0.03230 =
         0.03908   -0.00109   -0.00709   -0.01283
C5B   1    0.338842    0.738750    0.488472    11.00000    0.06250    0.03952 =
         0.04878   -0.00919   -0.00486   -0.01699
AFIX  43
H5B   2    0.320879    0.688597    0.538351    11.00000   -1.20000
AFIX   0
C6B   1    0.323823    0.868741    0.496268    11.00000    0.08038    0.04262 =
         0.07666   -0.02157   -0.01150   -0.01699
AFIX  43
H6B   2    0.296254    0.908429    0.550852    11.00000   -1.20000
AFIX   0
C7B   1    0.349329    0.939364    0.424034    11.00000    0.08586    0.02922 =
         0.10481   -0.00757   -0.02867   -0.02170
C8B   1    0.389864    0.885554    0.344850    11.00000    0.11867    0.04637 =
         0.07885    0.01532   -0.02194   -0.04525
AFIX  43
H8B   2    0.407560    0.936891    0.295538    11.00000   -1.20000
AFIX   0
C9B   1    0.404837    0.754785    0.337449    11.00000    0.08850    0.04369 =
         0.04669    0.00287   -0.00780   -0.03416
AFIX  43
H9B   2    0.432686    0.716192    0.282504    11.00000   -1.20000
AFIX   0
F1C   4    0.064094    0.150058    0.116683    11.00000    0.06244    0.15412 =
         0.07310   -0.00683   -0.01895   -0.05663
N1C   3    0.626735    0.146370    0.218751    11.00000    0.04849    0.03659 =
         0.04637   -0.00653   -0.01114   -0.01680
H1C   2    0.559854    0.213943    0.260647    11.00000    0.10589
N2C   3    0.767037    0.107529    0.216867    11.00000    0.05110    0.03890 =
         0.06372   -0.00206   -0.02034   -0.01676
C1C   1    0.602677    0.071491    0.166112    11.00000    0.05328    0.03367 =
         0.03536   -0.00116   -0.01001   -0.01896
C2C   1    0.733343   -0.019657    0.129136    11.00000    0.05635    0.03862 =
         0.05078   -0.00815   -0.01542   -0.01346
AFIX  43
H2C   2    0.752218   -0.086461    0.089117    11.00000   -1.20000
AFIX   0
C3C   1    0.830997    0.006939    0.162736    11.00000    0.04933    0.04096 =
         0.06378   -0.00307   -0.01713   -0.01013
AFIX  43
H3C   2    0.930551   -0.040529    0.148871    11.00000   -1.20000
AFIX   0
C4C   1    0.460263    0.093915    0.154056    11.00000    0.05014    0.04444 =
         0.03025    0.00005   -0.00591   -0.02357
C5C   1    0.437088   -0.003254    0.115096    11.00000    0.06478    0.05595 =
         0.05536   -0.01118   -0.01573   -0.02724
AFIX  43
H5C   2    0.513922   -0.083469    0.096920    11.00000   -1.20000
AFIX   0
C6C   1    0.303787    0.015442    0.102515    11.00000    0.07761    0.08515 =
         0.05920   -0.01106   -0.01754   -0.04821
AFIX  43
H6C   2    0.288527   -0.051094    0.076118    11.00000   -1.20000
AFIX   0
C7C   1    0.195515    0.130890    0.128731    11.00000    0.05406    0.09948 =
         0.04086    0.00110   -0.01039   -0.04360
C8C   1    0.212903    0.229119    0.167224    11.00000    0.04689    0.07816 =
         0.04537   -0.00697   -0.00048   -0.02261
AFIX  43
H8C   2    0.134977    0.308828    0.184905    11.00000   -1.20000
AFIX   0
C9C   1    0.346290    0.210219    0.179955    11.00000    0.04801    0.05480 =
         0.03927   -0.00688   -0.00346   -0.02211
AFIX  43
H9C   2    0.359743    0.277551    0.206665    11.00000   -1.20000
AFIX   0
F1D   4    0.003773    0.723406    0.046353    11.00000    0.04578    0.08181 =
         0.07807    0.00143   -0.01995   -0.01334
N1D   3    0.591392    0.526338    0.166708    11.00000    0.04421    0.05028 =
         0.03208   -0.00403   -0.00615   -0.01526
N2D   3    0.729291    0.510374    0.159299    11.00000    0.04745    0.06184 =
         0.04226   -0.00475   -0.00957   -0.02020
H2D   2    0.778497    0.458725    0.206229    11.00000    0.11399
C1D   1    0.550772    0.597541    0.098715    11.00000    0.04606    0.03854 =
         0.02998   -0.00389   -0.00271   -0.01588
C2D   1    0.664751    0.626872    0.047692    11.00000    0.05399    0.05665 =
         0.04195    0.00419   -0.00460   -0.02662
AFIX  43
H2DA  2    0.665991    0.675976   -0.004156    11.00000   -1.20000
AFIX   0
C3D   1    0.774782    0.569383    0.088654    11.00000    0.05029    0.07042 =
         0.05276   -0.00379   -0.00389   -0.03113
AFIX  43
H3D   2    0.867749    0.571475    0.069658    11.00000   -1.20000
AFIX   0
C4D   1    0.405978    0.631987    0.085918    11.00000    0.04491    0.03346 =
         0.03233   -0.00247   -0.00357   -0.01298
C5D   1    0.298795    0.612085    0.149871    11.00000    0.04814    0.06419 =
         0.03430    0.00614   -0.00490   -0.01826
AFIX  43
H5D   2    0.319163    0.576269    0.203247    11.00000   -1.20000
AFIX   0
C6D   1    0.163304    0.643563    0.136990    11.00000    0.04518    0.07266 =
         0.04543    0.00124    0.00157   -0.01991
AFIX  43
H6D   2    0.090600    0.629986    0.180835    11.00000   -1.20000
AFIX   0
C7D   1    0.136505    0.694949    0.059210    11.00000    0.04090    0.04610 =
         0.05460   -0.00473   -0.01251   -0.00777
C8D   1    0.237517    0.717045   -0.005111    11.00000    0.05831    0.04444 =
         0.04197    0.00444   -0.01511   -0.01397
AFIX  43
H8D   2    0.215610    0.753585   -0.058042    11.00000   -1.20000
AFIX   0
C9D   1    0.372796    0.684960    0.008549    11.00000    0.05116    0.04196 =
         0.03586    0.00231   -0.00593   -0.01752
AFIX  43
H9D   2    0.444343    0.699415   -0.035795    11.00000   -1.20000
AFIX   0
HKLF 4
REM  HSY-675 in P-1 #2
REM R1 =  0.0440 for    5042 Fo > 4sig(Fo)  and  0.0551 for all    6209 data
REM    449 parameters refined using      0 restraints
END
WGHT      0.0567      0.3625
REM Highest difference peak  0.258,  deepest hole -0.223,  1-sigma level  0.036
Q1    1   0.0481  0.2495  0.1206  11.00000  0.05    0.26
Q2    1   0.5358  0.5188  0.2149  11.00000  0.05    0.19
Q3    1   0.8195  0.4133  0.2571  11.00000  0.05    0.19
Q4    1   0.8102  0.1319  0.2400  11.00000  0.05    0.17
Q5    1   0.5811  0.6621  0.0827  11.00000  0.05    0.17
Q6    1   0.9393  0.4665  0.3383  11.00000  0.05    0.17
Q7    1   0.3836  0.6162  0.4059  11.00000  0.05    0.17
Q8    1   0.2992  1.0787  0.4408  11.00000  0.05    0.16
Q9    1   0.2031  0.2096  0.1241  11.00000  0.05    0.16
Q10   1   0.5109  0.2848  0.3128  11.00000  0.05    0.15
Q11   1   0.3642  0.7363  0.2716  11.00000  0.05    0.14
Q12   1   0.3915  0.8816  0.4569  11.00000  0.05    0.14
Q13   1   0.2717  0.1024  0.0933  11.00000  0.05    0.13
Q14   1   1.0060  0.3609  0.3499  11.00000  0.05    0.13
Q15   1   0.9004  0.5775  0.3084  11.00000  0.05    0.13
REM The information below was added by Olex2.
REM
REM R1 = 0.0440 for 5042 Fo > 4sig(Fo) and 0.0551 for all 11386 data
REM n/a parameters refined using n/a restraints
REM Highest difference peak 0.26, deepest hole -0.22
REM Mean Shift 0, Max Shift 0.000.
REM +++ Tabular Listing of Refinement Information +++
REM R1_all = 0.0551
REM R1_gt = 0.0440
REM wR_ref = 0.1220
REM GOOF = 1.030
REM Shift_max = 0.000
REM Shift_mean = 0
REM Reflections_all = 11386
REM Reflections_gt = 5042
REM Parameters = n/a
REM Hole = -0.22
REM Peak = 0.26
REM Flack = n/a
;
