# Supplementary material for: Two tautomers in the same crystal: 3-(4-fluoro­phen­yl)-1H-pyrazole and 5-(4-fluoro­phen­yl)-1H-pyrazole
Source: Acta Crystallogr Sect E Struct Rep Online. 2014 Aug 1;70(Pt 9):o949–50. doi: 10.1107/S160053681401695X (PMC4186127; doi:10.1107/S160053681401695X)
Supplement: Supplementary file 2 [file e-70-0o949-Isup2.hkl]

#
# h,k,l, Fc-squared, Fo-squared, sigma(Fo-squared), status flag
#
data_I
_shelx_refln_list_code          4
_shelx_F_calc_maximum      166.12
_exptl_crystal_F_000       672.00
_reflns_d_resolution_high  0.8138

loop_
 _space_group_symop_operation_xyz
 'x, y, z'
 '-x, -y, -z'

_cell_length_a    10.3961
_cell_length_b    10.8565
_cell_length_c    16.1431
_cell_angle_alpha  84.704
_cell_angle_beta   76.223
_cell_angle_gamma  68.249

_shelx_F_squared_multiplier     1.000

loop_
 _refln_index_h
 _refln_index_k
 _refln_index_l
 _refln_F_squared_calc
 _refln_F_squared_meas
 _refln_F_squared_sigma
 _refln_observed_status
   1   0   0        621.64        643.15        20.52 o
   2   0   0         82.57         93.38         2.23 o
   3   0   0       4410.70       4269.82        40.16 o
   4   0   0       1324.27       1364.95        17.89 o
   5   0   0        949.26       1173.47        20.33 o
   6   0   0         20.87         21.59         3.01 o
   7   0   0         25.12         27.69         5.34 o
   8   0   0          0.92          0.66         1.03 o
   9   0   0          0.12          0.51         1.56 o
  10   0   0          2.81          1.22         3.31 o
  11   0   0          9.03          6.61         1.31 o
 -11   1   0          0.20          1.24         1.02 o
 -10   1   0          4.41          5.71         1.65 o
  -9   1   0         33.55         37.66         2.46 o
  -8   1   0        218.52        227.77         7.52 o
  -7   1   0         68.23         68.16         3.96 o
  -6   1   0          1.50          4.04         4.27 o
  -5   1   0         85.56         89.48         4.35 o
  -4   1   0         24.34         24.66         1.74 o
  -3   1   0        135.88        139.22         4.14 o
  -2   1   0          2.70          6.03         0.74 o
  -1   1   0        495.16        490.04         8.19 o
   0   1   0        849.39        839.22         5.60 o
   1   1   0        765.06        707.22         5.02 o
   2   1   0       3717.24       3651.52        14.91 o
   3   1   0        945.00        890.54         7.90 o
   4   1   0         49.56         58.01         1.78 o
   5   1   0       1149.50       1179.69        19.77 o
   6   1   0          6.26          9.13         1.30 o
   7   1   0        855.80        849.17        26.66 o
   8   1   0        241.40        231.98         7.34 o
   9   1   0        176.40        170.71         8.63 o
  10   1   0         53.31         51.86         3.47 o
  11   1   0         42.91         51.19         2.94 o
 -10   2   0         33.45         40.80         3.85 o
  -9   2   0         73.98         72.61         3.27 o
  -8   2   0          5.41          4.97         1.79 o
  -7   2   0         18.52         14.47         2.07 o
  -6   2   0        311.19        316.21        11.79 o
  -5   2   0        300.33        302.01        10.46 o
  -4   2   0        750.25        799.21        14.80 o
  -3   2   0        138.94        145.55         4.71 o
  -2   2   0       1835.84       1790.41        15.87 o
  -1   2   0       2680.82       2607.13        36.01 o
   0   2   0          1.53          2.00         0.62 o
   1   2   0       7570.69       6845.85        53.14 o
   2   2   0      10716.37       9864.14       107.25 o
   3   2   0        900.38        864.84         7.88 o
   4   2   0        697.29        689.84        10.52 o
   5   2   0       1140.40       1167.33        13.94 o
   6   2   0        522.44        562.93        19.14 o
   7   2   0          7.36          5.83         1.95 o
   8   2   0        554.67        560.66        13.19 o
   9   2   0         49.58         40.22         3.17 o
  10   2   0          0.33          0.24         1.13 o
  11   2   0          8.82         10.85         1.55 o
  12   2   0         17.39         21.91         2.34 o
  -9   3   0          0.61         -0.17         0.91 o
  -8   3   0         23.76         19.94         2.34 o
  -7   3   0        203.39        184.57         6.80 o
  -6   3   0          1.15         -0.93         1.14 o
  -5   3   0        246.03        272.17        10.68 o
  -4   3   0         64.86         68.71         4.93 o
  -3   3   0         46.15         47.20         4.24 o
  -2   3   0         19.69         18.12         1.34 o
  -1   3   0         48.70         34.71         2.66 o
   0   3   0        964.10        973.12        11.97 o
   1   3   0        724.34        637.21         6.45 o
   2   3   0         99.70         71.34         2.65 o
   3   3   0        758.85        739.90        11.64 o
   4   3   0        290.15        286.80         5.04 o
   5   3   0         87.63         85.95         3.82 o
   6   3   0       1875.89       2110.58        26.58 o
   7   3   0        428.57        420.21        13.34 o
   8   3   0        447.50        433.13        28.20 o
   9   3   0          6.78          5.64         1.39 o
  10   3   0          6.00          6.79         1.49 o
  11   3   0          5.59          8.28         1.48 o
  12   3   0         20.60         19.81         1.97 o
  -9   4   0          0.64          1.12         1.29 o
  -8   4   0         43.33         51.61         3.41 o
  -7   4   0         55.06         51.39         3.70 o
  -6   4   0         30.79         28.22         2.46 o
  -5   4   0         44.17         44.52         2.66 o
  -4   4   0        543.00        544.52        14.91 o
  -3   4   0         29.49         31.78         3.36 o
  -2   4   0         24.36         26.02         2.82 o
  -1   4   0        254.81        255.59         5.87 o
   0   4   0          0.21          0.23         0.90 o
   1   4   0       1729.71       1787.35        15.93 o
   2   4   0         30.87         33.02         1.41 o
   3   4   0        153.01        168.24         4.55 o
   4   4   0          0.41          2.24         0.88 o
   5   4   0          4.70          6.95         1.79 o
   6   4   0        134.11        133.24         9.79 o
   7   4   0         39.76         33.33         3.80 o
   8   4   0          2.88          1.68         1.32 o
   9   4   0         87.45         93.65         6.67 o
  10   4   0         39.52         36.25         3.05 o
  11   4   0          3.96          3.75         1.15 o
  12   4   0          2.15          0.67         2.26 o
  -8   5   0         81.88         82.70         5.44 o
  -7   5   0          0.00         -0.32         0.80 o
  -6   5   0          0.13          0.37         1.02 o
  -5   5   0         67.08         57.48         3.09 o
  -4   5   0         11.14         13.06         1.71 o
  -3   5   0        227.79        217.18        10.63 o
  -2   5   0         86.23         82.25         5.34 o
  -1   5   0        983.82       1110.47        27.51 o
   0   5   0        985.34       1062.29        15.23 o
   1   5   0         77.56         58.76         3.68 o
   2   5   0        107.04        148.85         5.12 o
   3   5   0        366.03        395.22        10.87 o
   4   5   0         36.96         36.42         2.58 o
   5   5   0         73.49         80.48         5.12 o
   6   5   0        111.74        102.73         6.26 o
   7   5   0         29.82         34.10         5.78 o
   8   5   0        312.04        337.00        11.78 o
   9   5   0         14.57         16.51         3.00 o
  10   5   0          2.92          2.72         1.83 o
  11   5   0          0.28         -0.69         1.20 o
  12   5   0         14.22         11.51         1.31 o
  -8   6   0          0.10          0.41         1.00 o
  -7   6   0         16.34         15.19         1.89 o
  -6   6   0         77.83         80.96         6.28 o
  -5   6   0          0.22          0.66         1.38 o
  -4   6   0          7.22          9.94         2.59 o
  -3   6   0        134.02        139.64         8.12 o
  -2   6   0        172.52        181.82        12.38 o
  -1   6   0         26.59         24.14         4.22 o
   0   6   0         30.23         37.32         3.48 o
   1   6   0        868.01        963.02        17.94 o
   2   6   0        344.72        363.47        15.16 o
   3   6   0         68.53         71.18         6.62 o
   4   6   0        123.40        104.85         4.77 o
   5   6   0        300.94        286.13        10.24 o
   6   6   0         75.48         69.41         5.46 o
   7   6   0        263.31        265.36         5.67 o
   8   6   0         59.96         55.52         3.60 o
   9   6   0        442.07        433.55         9.89 o
  10   6   0         17.73         19.47         3.20 o
  11   6   0          5.02          5.56         1.29 o
  12   6   0          8.72          6.93         1.08 o
  -7   7   0          0.20         -0.94         1.10 o
  -6   7   0          2.71          1.29         0.97 o
  -5   7   0         67.40         71.99         4.12 o
  -4   7   0        307.81        288.78        12.12 o
  -3   7   0         46.44         40.88         4.69 o
  -2   7   0          1.01          1.75         1.21 o
  -1   7   0        568.38        578.04        22.37 o
   0   7   0        209.50        217.00         8.97 o
   1   7   0         10.20          7.13         2.31 o
   2   7   0        187.14        198.95        12.37 o
   3   7   0         80.28         86.83         8.10 o
   4   7   0        254.14        256.84         8.09 o
   5   7   0         17.28         12.10         2.74 o
   6   7   0        190.88        194.91         4.87 o
   7   7   0         96.79         86.67         3.66 o
   8   7   0         20.66         15.25         2.05 o
   9   7   0         73.24         71.05         5.80 o
  10   7   0         11.07          7.98         1.50 o
  11   7   0         17.24         17.00         2.70 o
  12   7   0          1.41          1.23         1.41 o
  -6   8   0          1.50          1.34         0.70 o
  -5   8   0          9.40          8.04         1.40 o
  -4   8   0          0.48          3.87         1.23 o
  -3   8   0        279.73        250.98        11.36 o
  -2   8   0         91.26         95.78         7.25 o
  -1   8   0        378.71        350.58        13.26 o
   0   8   0         18.11         25.78         2.59 o
   1   8   0         70.73         73.50         3.69 o
   2   8   0        389.91        368.14        18.52 o
   3   8   0         29.05         26.73         6.03 o
   4   8   0         27.93         21.87         1.99 o
   5   8   0          0.90         -0.77         0.82 o
   6   8   0          1.78          2.00         0.91 o
   7   8   0        513.68        500.00         8.85 o
   8   8   0        469.68        488.05        23.60 o
   9   8   0          0.75          4.46         2.47 o
  10   8   0          9.83         13.54         1.88 o
  11   8   0         14.61         11.91         2.12 o
  -5   9   0         42.42         46.43         3.66 o
  -4   9   0         11.61         14.42         2.63 o
  -3   9   0        110.20        106.78         7.22 o
  -2   9   0          6.09          4.58         2.17 o
  -1   9   0          4.17          3.22         1.69 o
   0   9   0         67.27         73.79         4.71 o
   1   9   0         20.20         21.75         2.61 o
   2   9   0          0.19          0.17         0.96 o
   3   9   0         67.70         73.87         4.38 o
   4   9   0         19.91         25.90         2.61 o
   5   9   0          0.59          1.11         1.51 o
   6   9   0        214.14        208.20         5.77 o
   7   9   0        201.57        191.63         6.85 o
   8   9   0         65.45         69.19         4.13 o
   9   9   0          9.41          5.71         2.27 o
  10   9   0         11.76         10.26         1.54 o
  11   9   0          0.70          1.23         1.24 o
  -4  10   0          7.51          5.78         1.51 o
  -3  10   0         61.65         63.98         3.30 o
  -2  10   0          6.47         10.12         2.40 o
  -1  10   0         49.28         44.96         4.79 o
   0  10   0          1.42          2.99         2.10 o
   1  10   0        135.00        131.42         5.78 o
   2  10   0          0.46         -0.18         1.37 o
   3  10   0         73.48         56.99         5.40 o
   4  10   0        650.54        655.98        26.09 o
   5  10   0         30.90         37.22         3.18 o
   6  10   0         18.91         18.70         2.33 o
   7  10   0         69.17         70.96         4.13 o
   8  10   0         23.68         21.53         2.32 o
   9  10   0         30.12         27.51         3.31 o
  10  10   0         22.59         22.43         1.94 o
  -2  11   0          0.47          2.05         0.74 o
  -1  11   0          1.79          1.64         0.82 o
   0  11   0         48.61         52.45         3.39 o
   1  11   0          5.66          5.37         2.54 o
   2  11   0         97.60         95.71         6.78 o
   3  11   0         42.73         30.70         3.33 o
   4  11   0          0.01         -1.05         1.05 o
   5  11   0          2.18          1.82         1.01 o
   6  11   0          5.81          4.76         1.29 o
   7  11   0         28.14         28.19         2.50 o
   8  11   0          3.88          1.76         0.97 o
   9  11   0         10.33         15.38         2.41 o
  10  11   0          0.27          0.25         0.55 o
   0  12   0          6.18          9.49         1.31 o
   1  12   0         11.45         17.85         1.83 o
   2  12   0         20.78         18.88         1.94 o
   3  12   0         58.20         67.43         3.48 o
   4  12   0          7.78          8.06         2.12 o
   5  12   0          4.46          5.38         1.76 o
   6  12   0         29.92         32.82         2.33 o
   7  12   0         35.47         42.04         2.54 o
   8  12   0          1.22         -0.02         1.01 o
   2  13   0         22.97         30.45         2.57 o
   3  13   0          0.06          0.26         1.04 o
   4  13   0         30.26         36.53         3.09 o
   5  13   0         34.91         37.10         3.05 o
   6  13   0         26.40         32.71         2.68 o
  -6 -13   1          0.56          1.48         0.91 o
  -5 -13   1          0.00         -0.72         0.84 o
  -4 -13   1          6.37          9.24         1.69 o
  -3 -13   1        109.29        130.17         5.41 o
  -8 -12   1          1.90          2.18         1.19 o
  -7 -12   1         18.73         18.62         1.73 o
  -6 -12   1          4.22          3.17         0.99 o
  -5 -12   1         16.06         17.69         2.75 o
  -4 -12   1          1.45          1.95         1.36 o
  -3 -12   1          0.23          0.30         0.91 o
  -2 -12   1         13.45         12.93         1.66 o
  -1 -12   1          3.81          4.63         1.30 o
   0 -12   1          1.56          1.92         0.80 o
  -9 -11   1         26.29         31.54         3.16 o
  -8 -11   1         48.16         44.40         3.97 o
  -7 -11   1          3.18          4.14         1.28 o
  -6 -11   1          2.49          0.73         2.29 o
  -5 -11   1         67.56         61.44         3.69 o
  -4 -11   1         15.89         13.30         1.91 o
  -3 -11   1          6.03          5.53         2.65 o
  -2 -11   1          8.32          7.56         1.61 o
  -1 -11   1          1.42          0.74         0.92 o
   0 -11   1          6.42          6.33         1.22 o
   1 -11   1         23.26         28.07         1.90 o
   2 -11   1          2.65          1.21         0.60 o
 -10 -10   1          0.69         -0.27         0.62 o
  -9 -10   1         46.30         47.32         4.34 o
  -8 -10   1         12.15         15.03         2.16 o
  -7 -10   1          7.23          7.10         1.66 o
  -6 -10   1         19.49         17.82         2.26 o
  -5 -10   1        357.42        356.81        12.91 o
  -4 -10   1        159.81        163.16         6.24 o
  -3 -10   1          1.88          1.54         1.13 o
  -2 -10   1         42.13         56.36         3.87 o
  -1 -10   1        431.68        431.38        10.27 o
   0 -10   1        146.50        150.50         8.68 o
   1 -10   1          0.48          1.84         1.87 o
   2 -10   1         37.88         37.89         4.20 o
   3 -10   1          0.77          0.64         1.13 o
   4 -10   1         13.01         12.39         1.27 o
 -11  -9   1          3.31          3.08         0.78 o
 -10  -9   1         48.53         51.20         2.98 o
  -9  -9   1        345.44        366.11        12.12 o
  -8  -9   1          4.59          4.66         1.64 o
  -7  -9   1          5.35          4.36         1.44 o
  -6  -9   1        121.04        105.38         5.14 o
  -5  -9   1         24.47         21.30         2.42 o
  -4  -9   1        295.21        321.97         8.60 o
  -3  -9   1         26.54         15.65         2.86 o
  -2  -9   1        204.05        202.10         5.82 o
  -1  -9   1          0.00          1.18         1.12 o
   0  -9   1         33.56         33.04         3.05 o
   1  -9   1        123.53        119.90         7.95 o
   2  -9   1         62.36         66.70         6.04 o
   3  -9   1        181.97        172.01         9.09 o
   4  -9   1         13.63         15.06         1.76 o
   5  -9   1        104.51        121.84         5.82 o
 -11  -8   1         52.02         48.39         2.54 o
 -10  -8   1        121.38        122.42         4.79 o
  -9  -8   1        505.06        515.08        14.99 o
  -8  -8   1         13.47         16.79         3.30 o
  -7  -8   1        256.77        255.51         7.84 o
  -6  -8   1          0.00          0.48         0.92 o
  -5  -8   1        167.74        169.75         5.04 o
  -4  -8   1        342.06        356.52         9.07 o
  -3  -8   1        291.63        271.36         6.43 o
  -2  -8   1          0.02         -1.02         1.10 o
  -1  -8   1          0.11          0.65         0.93 o
   0  -8   1        311.74        301.20         8.49 o
   1  -8   1        709.53        703.68        18.78 o
   2  -8   1         62.30         60.50         5.73 o
   3  -8   1        160.35        147.79         8.91 o
   4  -8   1          0.02         -0.81         1.10 o
   5  -8   1         13.79         13.18         1.73 o
   6  -8   1          1.56          1.25         0.68 o
 -12  -7   1          1.90         -0.02         0.75 o
 -11  -7   1         21.33         21.95         1.99 o
 -10  -7   1          3.65          4.43         1.02 o
  -9  -7   1          7.55          5.03         2.13 o
  -8  -7   1        104.98         94.17         6.75 o
  -7  -7   1         67.42         67.26         3.28 o
  -6  -7   1          0.26          1.19         0.70 o
  -5  -7   1          0.10         -0.26         0.96 o
  -4  -7   1          5.94          8.05         1.69 o
  -3  -7   1        302.26        332.69        16.04 o
  -2  -7   1        355.06        364.04        17.06 o
  -1  -7   1          4.06          3.78         2.56 o
   0  -7   1        226.97        243.12        11.13 o
   1  -7   1        192.89        176.25        12.28 o
   2  -7   1        109.75        108.86         7.35 o
   3  -7   1        245.18        233.36        10.91 o
   4  -7   1          3.65          4.96         1.47 o
   5  -7   1          3.04          3.16         1.21 o
   6  -7   1         60.05         60.83         3.46 o
   7  -7   1          0.02          0.46         1.15 o
 -12  -6   1          4.26          3.71         1.16 o
 -11  -6   1         14.02         14.38         1.72 o
 -10  -6   1         23.42         24.02         4.00 o
  -9  -6   1        453.73        455.80        10.09 o
  -8  -6   1          5.36          5.36         2.09 o
  -7  -6   1         15.23         12.30         1.78 o
  -6  -6   1          0.59          2.96         1.46 o
  -5  -6   1          0.59          2.47         1.36 o
  -4  -6   1       1665.62       1753.56        24.24 o
  -3  -6   1       2430.61       2591.03        40.10 o
  -2  -6   1        134.18        128.02         9.25 o
  -1  -6   1        198.25        233.63         8.27 o
   0  -6   1        292.08        322.48        10.46 o
   1  -6   1         74.84         73.07         7.50 o
   2  -6   1          5.90         -0.20         2.04 o
   3  -6   1          8.29          8.73         2.23 o
   4  -6   1         94.84        100.78         7.19 o
   5  -6   1         93.94         96.84         7.03 o
   6  -6   1          9.08          5.00         1.34 o
   7  -6   1          8.16          7.48         2.02 o
   8  -6   1          0.01         -0.68         1.05 o
 -12  -5   1          0.01         -1.08         1.08 o
 -11  -5   1         17.00         19.25         3.30 o
 -10  -5   1         11.58          8.03         2.01 o
  -9  -5   1          0.10          0.06         0.94 o
  -8  -5   1        282.74        289.65        11.09 o
  -7  -5   1          1.85          1.67         1.14 o
  -6  -5   1        309.23        307.38        10.81 o
  -5  -5   1        120.37        108.29         6.00 o
  -4  -5   1        485.71        506.93        14.08 o
  -3  -5   1        133.24        134.25         5.08 o
  -2  -5   1        566.75        556.61        27.42 o
  -1  -5   1       1446.43       1631.30        19.34 o
   0  -5   1          1.93          6.90         1.65 o
   1  -5   1        387.30        393.33        10.05 o
   2  -5   1        121.26        106.62         6.01 o
   3  -5   1        393.15        413.50        12.90 o
   4  -5   1        424.49        392.58        10.96 o
   5  -5   1         64.92         64.98         4.09 o
   6  -5   1         56.55         59.24         3.92 o
   7  -5   1          4.14          1.72         1.61 o
   8  -5   1          3.83          8.80         2.13 o
   9  -5   1         21.84         23.48         2.35 o
 -12  -4   1         16.47         17.33         2.19 o
 -11  -4   1          1.02         -0.86         0.92 o
 -10  -4   1        189.54        200.42         6.74 o
  -9  -4   1         51.63         40.77         4.44 o
  -8  -4   1          8.61         10.27         2.37 o
  -7  -4   1        150.61        158.25         8.28 o
  -6  -4   1         49.96         39.47         5.47 o
  -5  -4   1        105.21        100.06         4.17 o
  -4  -4   1        152.09        140.68         3.83 o
  -3  -4   1        271.48        267.50         5.75 o
  -2  -4   1        471.09        424.10         7.24 o
  -1  -4   1        210.43        216.81         5.14 o
   0  -4   1          6.12          7.85         0.93 o
   1  -4   1        889.72        880.58        17.06 o
   2  -4   1         56.43         42.07         3.47 o
   3  -4   1        194.52        161.97         7.41 o
   4  -4   1        459.81        463.72        27.65 o
   5  -4   1          8.24          8.59         1.49 o
   6  -4   1        249.10        234.50         6.18 o
   7  -4   1         99.65         94.52         5.00 o
   8  -4   1          2.10          2.77         1.24 o
   9  -4   1         48.11         41.09         3.66 o
 -12  -3   1          8.98          6.20         1.35 o
 -11  -3   1          2.60          4.39         1.20 o
 -10  -3   1         13.10          8.43         1.53 o
  -9  -3   1          5.43          6.14         1.16 o
  -8  -3   1         26.30         16.67         3.00 o
  -7  -3   1          0.01          2.64         1.53 o
  -6  -3   1         62.69         67.79         4.96 o
  -5  -3   1         17.71         17.97         2.22 o
  -4  -3   1        408.93        374.66         6.93 o
  -3  -3   1        183.05        189.57         4.47 o
  -2  -3   1       1775.60       1759.32        10.97 o
  -1  -3   1         84.98         90.53         3.01 o
   0  -3   1        537.94        544.11         5.93 o
   1  -3   1        805.91        772.41        10.66 o
   2  -3   1        908.70        917.18        27.95 o
   3  -3   1        494.39        550.44        23.16 o
   4  -3   1        116.72        140.63         7.01 o
   5  -3   1         35.82         44.37         4.38 o
   6  -3   1         41.96         42.95         3.26 o
   7  -3   1        186.68        169.40         6.57 o
   8  -3   1          3.74          3.24         1.11 o
   9  -3   1         14.35         13.25         1.80 o
  10  -3   1          3.45          4.04         1.24 o
 -11  -2   1         17.15         16.93         1.95 o
 -10  -2   1         82.31         89.90         4.53 o
  -9  -2   1         23.56         31.56         4.00 o
  -8  -2   1        243.01        235.23         7.32 o
  -7  -2   1         52.98         62.40         5.22 o
  -6  -2   1        290.74        349.64        10.23 o
  -5  -2   1        211.65        232.24         5.47 o
  -4  -2   1        684.52        745.30        12.23 o
  -3  -2   1         13.21         10.92         0.90 o
  -2  -2   1        344.30        320.16         4.82 o
  -1  -2   1       6321.00       6103.56        62.01 o
   0  -2   1       6044.50       5577.96        17.11 o
   1  -2   1        654.26        630.43        10.70 o
   2  -2   1       1200.29       1185.24         8.19 o
   3  -2   1          0.61          0.00         0.57 o
   4  -2   1          0.79          0.94         1.31 o
   5  -2   1        400.30        466.60        13.02 o
   6  -2   1         10.20         13.09         2.30 o
   7  -2   1          3.27          5.29         1.56 o
   8  -2   1          6.34          5.69         1.20 o
   9  -2   1         19.48         17.19         1.76 o
  10  -2   1          2.63          0.79         0.82 o
 -11  -1   1          3.98          2.44         0.89 o
 -10  -1   1         56.70         54.94         3.51 o
  -9  -1   1          7.34          8.44         1.75 o
  -8  -1   1          7.82         11.61         4.20 o
  -7  -1   1        227.30        214.90         9.42 o
  -6  -1   1        135.63        163.46         5.18 o
  -5  -1   1          7.60         15.02         1.83 o
  -4  -1   1         44.45         41.22         1.74 o
  -3  -1   1        547.86        514.05         5.52 o
  -2  -1   1       2497.63       2394.67        14.49 o
  -1  -1   1         91.53         97.41         1.88 o
   0  -1   1        976.50        968.39        13.90 o
   1  -1   1         78.07         94.50         2.36 o
   2  -1   1        411.84        362.77        13.75 o
   3  -1   1          9.26         16.16         0.92 o
   4  -1   1        487.76        538.25        13.53 o
   5  -1   1          0.82          0.48         1.09 o
   6  -1   1          8.63          9.62         2.01 o
   7  -1   1         27.02         30.51         2.73 o
   8  -1   1          0.00         -0.05         1.22 o
   9  -1   1         23.76         24.91         2.08 o
  10  -1   1         10.64         14.09         1.90 o
  11  -1   1         14.71         12.83         2.08 o
 -11   0   1          6.09          9.18         1.79 o
 -10   0   1         14.79         15.48         3.03 o
  -9   0   1         38.27         37.53         3.07 o
  -8   0   1          4.51          5.10         1.33 o
  -7   0   1       1013.05       1052.98        17.54 o
  -6   0   1         37.43         45.13         4.14 o
  -5   0   1        102.53         80.66         3.83 o
  -4   0   1        874.81        930.80         8.61 o
  -3   0   1        446.36        427.11         6.44 o
  -2   0   1      16554.89      15875.54        48.77 o
  -1   0   1        882.13        874.70         4.13 o
   2   0   1       1707.05       1703.19        17.94 o
   3   0   1       5304.13       5164.01        15.66 o
   4   0   1       1847.25       1810.43        21.85 o
   5   0   1        220.09        269.82         8.26 o
   6   0   1         56.20         57.02         4.58 o
   7   0   1         30.23         37.39         5.98 o
   8   0   1          7.63          7.38         1.62 o
   9   0   1          1.79          2.41         1.19 o
  10   0   1         16.61         17.59         2.23 o
  11   0   1         24.07         24.53         2.53 o
 -10   1   1         11.78         11.08         1.57 o
  -9   1   1        217.68        225.95         7.20 o
  -8   1   1        233.83        235.97         8.21 o
  -7   1   1        134.60        127.45         4.43 o
  -6   1   1         10.00         11.48         3.39 o
  -5   1   1        123.45        146.47         6.81 o
  -4   1   1        589.43        597.50        10.12 o
  -3   1   1        151.23        121.16         3.80 o
  -2   1   1          0.19         -0.37         0.46 o
  -1   1   1         40.23         49.46         3.15 o
   2   1   1       2049.80       2022.49        19.80 o
   3   1   1        170.61        186.80         4.93 o
   4   1   1        401.49        399.62         5.28 o
   5   1   1         40.06         23.68         2.04 o
   6   1   1         30.44         15.66         2.56 o
   7   1   1         81.53         72.49         8.03 o
   8   1   1          0.92          0.69         1.55 o
   9   1   1         72.05         79.27         4.48 o
  10   1   1          4.08          8.44         1.77 o
  11   1   1         38.65         45.71         2.96 o
 -10   2   1          0.54          1.58         1.02 o
  -9   2   1          0.72          0.41         0.86 o
  -8   2   1         49.04         43.59         3.32 o
  -7   2   1        292.25        279.18         7.45 o
  -6   2   1        383.71        411.55        13.48 o
  -5   2   1        765.99        843.21        17.72 o
  -4   2   1         88.06        126.36         5.98 o
  -3   2   1        365.64        394.98        15.65 o
  -2   2   1         11.44         11.89         1.66 o
  -1   2   1        199.78        190.13         3.55 o
   0   2   1       4394.58       4084.19        19.42 o
   1   2   1         43.46         34.53         1.72 o
   2   2   1        676.28        667.73         5.26 o
   3   2   1       1381.51       1282.92        17.32 o
   4   2   1        114.74        141.09         2.65 o
   5   2   1        206.20        223.95         4.97 o
   6   2   1          0.71          1.22         1.44 o
   7   2   1          1.49          2.81         1.53 o
   8   2   1          2.82          3.71         1.83 o
   9   2   1          1.31         -1.32         1.32 o
  10   2   1          2.27          0.88         1.04 o
  11   2   1          4.11          2.65         1.39 o
  12   2   1          4.67          4.51         1.93 o
  -9   3   1         27.54         31.52         3.45 o
  -8   3   1          9.71         13.59         1.95 o
  -7   3   1          3.43          4.48         1.46 o
  -6   3   1         28.49         31.59         2.83 o
  -5   3   1         39.69         38.78         4.11 o
  -4   3   1         50.26         48.54         3.44 o
  -3   3   1        361.78        418.41        11.07 o
  -2   3   1        325.18        326.84         8.92 o
  -1   3   1        833.54        803.28        13.21 o
   0   3   1       2254.91       2034.88        16.98 o
   1   3   1        303.41        305.58         4.93 o
   2   3   1         13.65         18.50         1.17 o
   3   3   1        215.83        241.09         4.06 o
   4   3   1         16.62         13.13         1.02 o
   5   3   1       2015.28       2202.69        25.97 o
   6   3   1          0.01          0.56         1.19 o
   7   3   1        373.07        380.71        12.53 o
   8   3   1         36.85         44.46         3.33 o
   9   3   1          2.44          0.77         2.06 o
  10   3   1          1.30         -0.38         1.09 o
  11   3   1         14.95         13.58         1.84 o
  12   3   1         26.56         28.00         2.02 o
  -9   4   1          5.92          9.46         1.79 o
  -8   4   1          5.03          4.63         1.38 o
  -7   4   1         28.77         30.76         2.82 o
  -6   4   1         28.13         27.44         1.91 o
  -5   4   1         39.31         39.43         2.15 o
  -4   4   1        110.79        123.65        10.04 o
  -3   4   1         17.78         17.65         2.19 o
  -2   4   1        220.18        267.90         9.10 o
  -1   4   1          0.10          3.67         1.30 o
   0   4   1          3.96          0.82         0.89 o
   1   4   1       3553.34       3241.78        19.38 o
   2   4   1        165.43        146.39         3.63 o
   3   4   1        692.22        708.07        11.45 o
   4   4   1         18.55         14.34         1.28 o
   5   4   1        174.84        184.21         5.85 o
   6   4   1        140.07        139.01         6.96 o
   7   4   1          0.90          2.03         1.31 o
   8   4   1        508.46        484.53        13.90 o
   9   4   1         41.39         42.18         4.66 o
  10   4   1         35.48         31.54         2.92 o
  11   4   1         37.37         38.95         2.95 o
  12   4   1          0.52          0.67         1.50 o
  -8   5   1          0.38          1.58         1.61 o
  -7   5   1        125.62        135.32         7.45 o
  -6   5   1          1.75          0.91         0.75 o
  -5   5   1          0.04          0.94         0.93 o
  -4   5   1        155.46        158.61         4.95 o
  -3   5   1         35.63         30.20         3.56 o
  -2   5   1        280.16        307.20        10.36 o
  -1   5   1        210.92        232.17         8.16 o
   0   5   1       1824.66       1856.72       122.53 o
   1   5   1        278.49        281.71         7.93 o
   2   5   1       1609.08       1734.20        17.64 o
   3   5   1       2712.43       2975.14        35.89 o
   4   5   1          0.00          1.01         0.70 o
   5   5   1         34.42         30.10         2.51 o
   6   5   1         90.07         88.36         5.74 o
   7   5   1        289.00        294.78        16.38 o
   8   5   1        292.57        285.69         7.80 o
   9   5   1         11.09          6.82         2.10 o
  10   5   1         41.28         35.45         4.27 o
  11   5   1         14.21         14.90         1.86 o
  12   5   1          1.86          1.66         0.90 o
  -8   6   1        107.81        105.04         4.81 o
  -7   6   1          4.90          5.27         1.22 o
  -6   6   1          3.56          2.91         1.70 o
  -5   6   1          1.98          1.69         1.47 o
  -4   6   1          0.07         -0.74         1.04 o
  -3   6   1         24.88         21.80         2.37 o
  -2   6   1          1.10          1.66         1.82 o
  -1   6   1         26.33         22.39         4.20 o
   0   6   1        141.20        130.64         6.45 o
   1   6   1         13.97         15.36         2.28 o
   2   6   1       1884.57       1964.63        34.35 o
   3   6   1         96.68         94.52         7.42 o
   4   6   1        219.00        239.88         7.24 o
   5   6   1        825.03        810.53        17.13 o
   6   6   1        128.11        131.94         5.96 o
   7   6   1         52.99         55.68         4.01 o
   8   6   1         18.24         15.12         1.97 o
   9   6   1        135.36        142.91         7.87 o
  10   6   1         57.71         51.96         5.04 o
  11   6   1        138.22        137.65         8.19 o
  12   6   1         20.83         18.51         1.69 o
  -7   7   1         50.57         60.08         2.64 o
  -6   7   1          6.73          6.57         1.32 o
  -5   7   1         17.17         15.08         2.91 o
  -4   7   1         13.76         10.86         2.78 o
  -3   7   1         79.94         66.65         5.95 o
  -2   7   1        136.98        137.43         8.16 o
  -1   7   1        158.83        169.06        12.19 o
   0   7   1        688.57        731.65        42.48 o
   1   7   1        534.41        645.04        22.01 o
   2   7   1       1672.01       1741.18        36.47 o
   3   7   1         99.59        100.36         6.19 o
   4   7   1        228.06        209.12         9.01 o
   5   7   1        386.65        352.11         9.94 o
   6   7   1        416.94        396.37        10.90 o
   7   7   1          2.01          0.17         0.90 o
   8   7   1        287.83        271.07         7.92 o
   9   7   1         84.98         82.63         6.25 o
  10   7   1         13.16          9.09         2.37 o
  11   7   1         52.24         47.57         3.07 o
  12   7   1          7.44          5.96         1.04 o
  -6   8   1          1.25          0.64         1.11 o
  -5   8   1         13.26          9.62         1.55 o
  -4   8   1         82.72         87.04         4.36 o
  -3   8   1         98.01         98.77         7.19 o
  -2   8   1          0.22          0.27         1.38 o
  -1   8   1        148.90        136.20         8.39 o
   0   8   1        189.53        206.88         7.07 o
   1   8   1        164.02        133.59         6.54 o
   2   8   1         31.09         34.87         5.81 o
   3   8   1         57.76         64.99         7.77 o
   4   8   1        205.06        210.18         8.04 o
   5   8   1        285.82        283.62         7.86 o
   6   8   1         38.19         38.27         2.51 o
   7   8   1          7.89          9.81         1.93 o
   8   8   1         52.69         45.36         3.25 o
   9   8   1        898.59        882.76        19.77 o
  10   8   1          0.39          1.69         1.16 o
  11   8   1         48.75         51.49         4.23 o
  12   8   1          1.26          1.27         0.61 o
  -5   9   1          0.03         -0.37         1.11 o
  -4   9   1         32.20         37.85         3.84 o
  -3   9   1         61.56         58.92         5.36 o
  -2   9   1        216.92        208.79        10.21 o
  -1   9   1          8.93          5.39         2.33 o
   0   9   1         36.49         34.57         3.88 o
   1   9   1        104.17        102.50         5.33 o
   2   9   1         18.04          8.34         1.64 o
   3   9   1         18.67         15.38         2.67 o
   4   9   1          0.02          1.16         1.25 o
   5   9   1         91.31         83.70         3.62 o
   6   9   1         83.31         74.98         3.49 o
   7   9   1        104.00         99.83         5.08 o
   8   9   1         57.52         55.16         3.02 o
   9   9   1          0.53          1.11         1.74 o
  10   9   1          0.00          0.38         1.83 o
  11   9   1         15.66         14.93         1.50 o
  -4  10   1          3.14          7.17         1.46 o
  -3  10   1          0.02         -1.34         1.34 o
  -2  10   1          1.10         -1.09         1.54 o
  -1  10   1         47.75         48.23         4.81 o
   0  10   1        222.91        219.18         7.25 o
   1  10   1        349.28        352.57        16.21 o
   2  10   1          0.45          0.72         1.03 o
   3  10   1          7.02         11.95         2.05 o
   4  10   1         84.71         73.24         4.39 o
   5  10   1         57.24         50.13         2.85 o
   6  10   1         65.43         59.05         3.11 o
   7  10   1         38.47         40.50         3.27 o
   8  10   1         17.58         21.97         4.64 o
   9  10   1         13.25         15.22         2.76 o
  10  10   1        113.44        102.98         4.01 o
  11  10   1         16.21         16.23         1.95 o
  -2  11   1         65.00         71.25         2.56 o
  -1  11   1         30.13         30.82         2.37 o
   0  11   1          3.96          4.59         1.36 o
   1  11   1         52.93         71.58         3.95 o
   2  11   1        115.52        124.64         7.20 o
   3  11   1          1.68          2.56         2.06 o
   4  11   1          1.97          1.48         1.55 o
   5  11   1          4.94          3.03         1.25 o
   6  11   1          0.65          0.14         1.10 o
   7  11   1         12.84         18.40         2.12 o
   8  11   1          0.15          1.09         0.94 o
   9  11   1          9.77          7.74         1.99 o
  10  11   1         75.24         81.93         5.88 o
   0  12   1          0.12          0.13         0.75 o
   1  12   1          0.79         -0.38         1.40 o
   2  12   1          2.75          6.41         1.28 o
   3  12   1          6.86          9.74         1.91 o
   4  12   1         20.18         18.97         2.89 o
   5  12   1          1.47          1.91         0.99 o
   6  12   1          9.32         11.84         1.93 o
   7  12   1         21.75         25.54         2.44 o
   8  12   1          0.14          0.48         1.07 o
   9  12   1         10.84          9.24         1.59 o
   2  13   1          6.00          3.76         1.14 o
   3  13   1         32.06         44.82         3.32 o
   4  13   1          6.02          7.07         1.50 o
   5  13   1          3.51          5.04         1.42 o
   6  13   1          4.28          3.40         1.21 o
  -5 -13   2         10.89         17.99         2.07 o
  -4 -13   2          0.00          0.15         0.89 o
  -3 -13   2          9.31         11.81         1.70 o
  -8 -12   2         61.21         67.78         3.71 o
  -7 -12   2         13.19         14.51         1.50 o
  -6 -12   2         11.63         14.13         1.56 o
  -5 -12   2         19.08         19.35         2.87 o
  -4 -12   2         15.13         20.12         1.92 o
  -3 -12   2          4.74         10.00         1.48 o
  -2 -12   2          0.74          2.99         1.09 o
  -1 -12   2         18.11         15.82         1.69 o
   0 -12   2          8.74          8.37         1.34 o
  -9 -11   2         25.57         35.11         3.06 o
  -8 -11   2         18.52         14.30         2.38 o
  -7 -11   2        172.73        187.86         5.82 o
  -6 -11   2          0.43         -0.33         1.03 o
  -5 -11   2          4.52          2.69         2.44 o
  -4 -11   2          6.27          7.30         1.63 o
  -3 -11   2        143.62        138.77         6.10 o
  -2 -11   2         86.49        103.73         4.86 o
  -1 -11   2          3.34          4.78         2.29 o
   0 -11   2         16.52         15.55         1.57 o
   1 -11   2          3.45          3.78         0.91 o
   2 -11   2          0.97          0.96         1.07 o
 -10 -10   2         14.60         18.24         1.56 o
  -9 -10   2          1.60          1.10         1.45 o
  -8 -10   2         15.62         10.91         2.50 o
  -7 -10   2        180.50        186.51         6.40 o
  -6 -10   2         57.61         61.18         5.66 o
  -5 -10   2          5.09          3.67         1.30 o
  -4 -10   2         78.56         78.34         7.12 o
  -3 -10   2        102.74        106.61         5.16 o
  -2 -10   2         82.36         82.30         4.62 o
  -1 -10   2         29.45         42.03         3.39 o
   0 -10   2         69.65         67.98         4.21 o
   1 -10   2          7.23          6.10         1.73 o
   2 -10   2        142.90        143.59         5.46 o
   3 -10   2         54.76         46.12         2.25 o
   4 -10   2         14.08         14.82         2.13 o
 -11  -9   2         21.23         16.69         2.08 o
 -10  -9   2         35.34         38.60         2.51 o
  -9  -9   2        293.49        307.97        11.08 o
  -8  -9   2         53.44         65.36         5.83 o
  -7  -9   2         81.26         83.40         4.55 o
  -6  -9   2          2.35          2.50         1.37 o
  -5  -9   2        167.06        172.63         7.25 o
  -4  -9   2          3.24          1.39         1.25 o
  -3  -9   2         17.54         12.06         1.86 o
  -2  -9   2         20.64         13.51         2.27 o
  -1  -9   2          4.72          6.10         2.10 o
   0  -9   2        284.97        289.65        12.34 o
   1  -9   2         12.72         10.83         3.09 o
   2  -9   2          0.25          1.38         1.47 o
   3  -9   2         35.17         39.20         4.51 o
   4  -9   2          0.10          0.14         1.30 o
   5  -9   2          6.00          7.35         1.70 o
 -11  -8   2          2.59          1.73         0.52 o
 -10  -8   2         45.07         48.87         3.04 o
  -9  -8   2         22.81         16.15         2.90 o
  -8  -8   2         18.26         13.00         2.95 o
  -7  -8   2         62.23         65.07         4.61 o
  -6  -8   2        183.41        170.81         6.41 o
  -5  -8   2        206.30        188.94         7.78 o
  -4  -8   2         39.48         42.39         3.11 o
  -3  -8   2          9.41          7.97         1.76 o
  -2  -8   2          2.56          0.72         2.27 o
  -1  -8   2         16.95         16.52         2.24 o
   0  -8   2        689.69        696.99        14.38 o
   1  -8   2        357.59        357.80        13.53 o
   2  -8   2         38.57         37.19         4.67 o
   3  -8   2         16.54         15.73         3.39 o
   4  -8   2          0.72          1.43         1.08 o
   5  -8   2          0.00          0.34         0.94 o
   6  -8   2          1.65         -0.89         0.89 o
 -11  -7   2         12.28         11.54         1.17 o
 -10  -7   2          2.55          1.93         0.96 o
  -9  -7   2          4.63          4.37         2.09 o
  -8  -7   2          1.22          2.14         1.82 o
  -7  -7   2         94.39         94.78         8.52 o
  -6  -7   2         70.96         69.77         4.01 o
  -5  -7   2         21.36         16.69         3.57 o
  -4  -7   2          7.95          8.80         1.85 o
  -3  -7   2         80.60         92.27         5.98 o
  -2  -7   2        496.60        538.99        21.42 o
  -1  -7   2        571.65        535.82        21.71 o
   0  -7   2        172.38        165.48        12.39 o
   1  -7   2        377.55        332.96        17.10 o
   2  -7   2        433.93        396.00        13.99 o
   3  -7   2         12.03         13.40         1.98 o
   4  -7   2          0.24          1.34         1.08 o
   5  -7   2         21.13         21.68         2.35 o
   6  -7   2         21.28         20.49         2.64 o
   7  -7   2         26.56         25.22         2.67 o
 -11  -6   2          7.52          5.18         1.11 o
 -10  -6   2        117.93        120.96         6.28 o
  -9  -6   2          8.08         10.66         1.82 o
  -8  -6   2         12.96         14.59         2.85 o
  -7  -6   2          6.70          5.15         1.94 o
  -6  -6   2        277.49        272.94        15.67 o
  -5  -6   2          4.48         10.31         3.34 o
  -4  -6   2        103.98        113.76         5.12 o
  -3  -6   2        576.41        656.04        20.58 o
  -2  -6   2        163.70        195.18         8.08 o
  -1  -6   2         75.51         78.56         7.65 o
   0  -6   2        335.47        365.80        19.47 o
   1  -6   2        160.58        161.96         7.95 o
   2  -6   2          9.90         10.73         3.32 o
   3  -6   2          3.01          2.14         1.37 o
   4  -6   2          6.28          3.87         1.74 o
   5  -6   2          7.37          9.59         1.87 o
   6  -6   2         39.79         35.47         2.92 o
   7  -6   2         16.06         21.92         3.02 o
   8  -6   2          3.64          2.84         1.14 o
 -11  -5   2          6.24          4.87         1.01 o
 -10  -5   2          1.60         -1.12         1.12 o
  -9  -5   2          4.06          3.26         1.19 o
  -8  -5   2          3.95         10.11         2.59 o
  -7  -5   2          1.44          0.39         1.21 o
  -6  -5   2          0.92          0.78         1.37 o
  -5  -5   2         49.84         49.44         3.30 o
  -4  -5   2         23.33         27.40         2.15 o
  -3  -5   2          2.12          2.83         0.94 o
  -2  -5   2        154.98        141.28         6.14 o
  -1  -5   2        189.81        181.98         5.56 o
   0  -5   2        164.29        145.10         6.41 o
   1  -5   2       2100.69       2143.78        26.13 o
   2  -5   2        881.19        875.35        25.17 o
   3  -5   2        394.20        369.18        17.80 o
   4  -5   2         71.28         77.54         6.00 o
   5  -5   2          0.02          1.21         0.99 o
   6  -5   2        364.49        330.02         7.38 o
   7  -5   2          6.67          4.62         1.75 o
   8  -5   2         52.21         48.16         4.32 o
   9  -5   2          7.08          9.30         1.64 o
 -11  -4   2          1.85          1.34         0.83 o
 -10  -4   2         19.52         18.94         1.74 o
  -9  -4   2        186.00        180.16         9.02 o
  -8  -4   2        117.07        116.00         7.19 o
  -7  -4   2          0.94          1.01         1.10 o
  -6  -4   2          2.23          2.76         1.71 o
  -5  -4   2         21.01         23.70         2.17 o
  -4  -4   2        169.92        182.59         5.24 o
  -3  -4   2          2.63          3.81         0.91 o
  -2  -4   2        343.59        371.88         5.64 o
  -1  -4   2        186.65        185.09         5.16 o
   0  -4   2        127.53        148.01         4.70 o
   1  -4   2         45.88         41.81         2.21 o
   2  -4   2        154.34        145.82         6.35 o
   3  -4   2         22.42         26.89         3.06 o
   4  -4   2         17.62         22.28         3.26 o
   5  -4   2         91.62         86.94         4.48 o
   6  -4   2          7.15          8.25         2.44 o
   7  -4   2          1.28          2.85         1.28 o
   8  -4   2        218.23        233.76         7.22 o
   9  -4   2          2.99          2.44         1.46 o
 -11  -3   2         38.84         43.06         3.98 o
 -10  -3   2         24.70         23.54         1.89 o
  -9  -3   2         72.07         69.39         3.39 o
  -8  -3   2       1019.74       1063.49        21.40 o
  -7  -3   2        250.33        243.57        10.26 o
  -6  -3   2       1451.77       1500.05        25.99 o
  -5  -3   2        246.53        270.45         8.81 o
  -4  -3   2       1269.02       1315.66        16.83 o
  -3  -3   2       1595.10       1591.00        13.28 o
  -2  -3   2        943.59        927.02        11.81 o
  -1  -3   2        590.76        595.22         7.97 o
   0  -3   2       1649.32       1509.75        12.80 o
   1  -3   2       2965.53       2879.39        17.68 o
   2  -3   2       1593.84       1681.15        38.04 o
   3  -3   2        414.81        417.73        10.26 o
   4  -3   2        183.35        193.76         8.31 o
   5  -3   2        144.50        184.91        12.54 o
   6  -3   2        240.73        227.53         7.27 o
   7  -3   2          7.46          7.13         1.74 o
   8  -3   2         14.73         15.18         1.79 o
   9  -3   2         30.32         31.25         3.03 o
  10  -3   2          7.03          7.70         1.53 o
 -11  -2   2          9.55          9.27         2.04 o
 -10  -2   2          1.91          0.85         0.90 o
  -9  -2   2          2.95          1.72         0.85 o
  -8  -2   2        359.62        368.46         9.10 o
  -7  -2   2         20.58         13.04         2.43 o
  -6  -2   2        733.65        773.99        13.09 o
  -5  -2   2        164.44        175.90         4.66 o
  -4  -2   2          9.27          6.08         1.97 o
  -3  -2   2        408.61        439.35         6.53 o
  -2  -2   2          3.66          3.22         0.73 o
  -1  -2   2      10660.13      10007.18        48.80 o
   0  -2   2      11751.19      11144.13        48.26 o
   1  -2   2       1548.79       1458.28         7.55 o
   2  -2   2         85.35         95.33         3.46 o
   3  -2   2        496.91        541.23        11.95 o
   4  -2   2       3275.08       3597.06        30.14 o
   5  -2   2         76.57         80.38         5.51 o
   6  -2   2         24.83         24.13         4.08 o
   7  -2   2        319.55        304.68        10.38 o
   8  -2   2         25.52         27.21         2.27 o
   9  -2   2         44.16         40.79         3.23 o
  10  -2   2         11.87         11.65         1.51 o
 -11  -1   2         14.30         11.65         2.01 o
 -10  -1   2         15.93         14.01         1.85 o
  -9  -1   2         40.12         38.13         2.50 o
  -8  -1   2        613.71        663.03        10.18 o
  -7  -1   2         37.07         36.89         3.33 o
  -6  -1   2        118.03        115.61         4.51 o
  -5  -1   2        514.01        555.64         8.66 o
  -4  -1   2        294.24        342.13         5.59 o
  -3  -1   2         23.86         25.84         1.38 o
  -2  -1   2       1908.34       1854.92        18.85 o
  -1  -1   2       1306.16       1264.54         8.63 o
   0  -1   2          0.07          5.82         1.20 o
   1  -1   2        362.60        320.19         4.53 o
   2  -1   2         84.29         93.24         2.70 o
   3  -1   2        799.02        777.54         8.72 o
   4  -1   2         98.74        114.20         4.52 o
   5  -1   2       1701.71       1805.19        29.33 o
   6  -1   2        109.31        122.64         9.42 o
   7  -1   2        707.45        698.38        12.41 o
   8  -1   2         46.85         49.34         2.86 o
   9  -1   2         98.60        101.52         4.04 o
  10  -1   2          6.31          4.85         1.26 o
  11  -1   2          6.75          6.22         1.47 o
 -11   0   2         20.05         20.51         2.30 o
 -10   0   2          8.45         12.15         2.49 o
  -9   0   2         56.28         66.81         3.24 o
  -8   0   2          5.64          4.41         1.06 o
  -7   0   2         98.24        106.14         4.00 o
  -6   0   2         74.05         71.90         5.88 o
  -5   0   2         10.19         12.69         2.16 o
  -4   0   2        589.10        586.08         7.66 o
  -3   0   2       4030.60       4111.70        24.58 o
  -2   0   2      13747.95      13804.36        53.70 o
  -1   0   2       1053.97       1043.99         4.85 o
   1   0   2        451.64        440.65        16.79 o
   3   0   2       5388.69       5197.46        32.30 o
   4   0   2        807.88        835.84         9.27 o
   5   0   2         13.65         21.95         2.42 o
   6   0   2       1025.78        985.63        26.31 o
   7   0   2        192.03        200.67        13.56 o
   8   0   2        230.89        226.94         5.86 o
   9   0   2        464.89        478.03        10.93 o
  10   0   2          4.87          9.04         1.71 o
  11   0   2          5.52          4.79         1.14 o
 -10   1   2          5.20          5.57         1.64 o
  -9   1   2         28.35         29.78         2.63 o
  -8   1   2         15.53         16.01         1.78 o
  -7   1   2        645.75        673.80        10.16 o
  -6   1   2          8.13          4.62         2.15 o
  -5   1   2         27.90         22.03         2.88 o
  -4   1   2        219.83        215.47         7.21 o
  -3   1   2       1438.91       1387.43        26.49 o
  -2   1   2        135.31        140.43         4.11 o
  -1   1   2         21.97         33.94         2.86 o
   0   1   2       1097.07       1111.31        12.65 o
   1   1   2        370.44        363.01         3.22 o
   2   1   2       1453.45       1500.90        13.80 o
   3   1   2       2655.24       2643.61        27.15 o
   4   1   2        879.94        864.96        10.67 o
   5   1   2       5086.00       5562.37        47.88 o
   6   1   2        709.51        766.36        22.74 o
   7   1   2       1550.46       1669.83        36.96 o
   8   1   2         28.27         26.97         2.31 o
   9   1   2         21.14         23.71         4.02 o
  10   1   2         27.14         23.46         2.58 o
  11   1   2         28.82         30.78         2.53 o
  12   1   2          0.01         -0.08         0.79 o
 -10   2   2          0.52          1.38         1.11 o
  -9   2   2          1.12          1.48         2.07 o
  -8   2   2         10.32         10.31         1.75 o
  -7   2   2        109.83        109.27         4.23 o
  -6   2   2        198.39        208.57         6.84 o
  -5   2   2         25.59         26.02         3.29 o
  -4   2   2          1.30          2.40         1.41 o
  -3   2   2        414.59        454.76        10.54 o
  -2   2   2       1548.86       1456.24        31.22 o
  -1   2   2       1294.65       1224.97        19.16 o
   0   2   2      20469.82      19508.89        45.40 o
   1   2   2       6572.18       6051.41        27.19 o
   2   2   2          0.67          1.50         0.33 o
   3   2   2         91.93         76.60         4.50 o
   4   2   2        208.52        214.32         3.62 o
   5   2   2        684.96        731.59        11.20 o
   6   2   2         80.68         94.48         4.62 o
   7   2   2         60.29         71.24         5.54 o
   8   2   2          0.46          0.06         0.85 o
   9   2   2          1.65          0.81         1.81 o
  10   2   2         42.47         47.01         3.47 o
  11   2   2          8.45          8.71         1.55 o
  12   2   2          0.67          0.01         1.60 o
  -9   3   2         10.04         10.93         1.49 o
  -8   3   2          8.95          5.01         1.25 o
  -7   3   2         44.17         41.66         2.27 o
  -6   3   2         52.82         57.01         3.02 o
  -5   3   2         23.55         25.28         3.44 o
  -4   3   2        192.72        203.56         7.14 o
  -3   3   2         57.82         61.69         9.48 o
  -2   3   2       2069.51       2048.97        22.79 o
  -1   3   2        143.45        116.38         4.91 o
   0   3   2       4291.18       3924.98        26.55 o
   1   3   2      14839.40      13347.69        43.98 o
   2   3   2          1.34          1.46         0.58 o
   3   3   2       2815.99       2829.95        25.89 o
   4   3   2        390.45        416.60         6.38 o
   5   3   2       1288.14       1432.56        27.46 o
   6   3   2          7.73          4.73         1.28 o
   7   3   2         12.35          9.90         2.16 o
   8   3   2          6.00          6.67         1.36 o
   9   3   2          1.23         -0.43         1.21 o
  10   3   2        145.26        137.44         5.94 o
  11   3   2          1.58         -0.54         1.03 o
  12   3   2          8.59          9.59         1.34 o
  -9   4   2          8.59          6.89         1.54 o
  -8   4   2          7.93          8.39         2.06 o
  -7   4   2          0.18         -0.14         0.77 o
  -6   4   2         44.96         43.57         2.34 o
  -5   4   2         17.90         15.45         1.61 o
  -4   4   2          6.28          5.74         1.48 o
  -3   4   2          6.47          4.86         1.38 o
  -2   4   2        419.64        450.56        11.97 o
  -1   4   2          1.59          3.27         1.33 o
   0   4   2         64.09         70.89         3.24 o
   1   4   2       3931.43       3873.61        26.00 o
   2   4   2        417.33        386.08        10.80 o
   3   4   2        563.52        530.52         6.60 o
   5   4   2        170.91        179.22         4.88 o
   6   4   2        225.97        228.64         7.21 o
   7   4   2          1.26          0.35         1.80 o
   8   4   2        441.27        417.41         9.43 o
   9   4   2          0.47          8.78         5.27 o
  10   4   2        145.25        127.75         5.62 o
  11   4   2          3.84          3.98         1.27 o
  12   4   2          0.24         -0.24         1.67 o
  -8   5   2          8.93         10.64         2.12 o
  -7   5   2          0.46         -0.75         1.37 o
  -6   5   2          4.14          4.62         1.09 o
  -5   5   2          0.56          1.05         1.20 o
  -4   5   2        478.03        468.52         8.55 o
  -3   5   2          1.22          0.98         1.38 o
  -2   5   2        441.35        442.85        13.19 o
  -1   5   2         84.72         88.89         9.00 o
   0   5   2       1300.38       1288.71        19.37 o
   1   5   2       1312.50       1436.91        20.77 o
   2   5   2        811.02        882.70        10.97 o
   3   5   2        771.09        909.74        16.13 o
   4   5   2        446.36        484.00        11.77 o
   5   5   2         53.39         52.81         2.86 o
   6   5   2        514.21        531.00        13.49 o
   7   5   2          2.62          0.58         2.19 o
   8   5   2        203.09        198.21         6.49 o
   9   5   2         90.70        102.66        10.09 o
  10   5   2         18.61         19.15         3.37 o
  11   5   2          4.76          4.28         1.25 o
  12   5   2          3.02          1.56         0.89 o
  -8   6   2          9.48          7.82         1.57 o
  -7   6   2          0.17         -0.26         0.83 o
  -6   6   2        135.47        160.31         8.52 o
  -5   6   2         20.49         21.87         3.60 o
  -4   6   2         36.97         40.06         3.29 o
  -3   6   2         60.80         60.55         3.85 o
  -2   6   2          0.32         -0.77         1.03 o
  -1   6   2         30.58         38.55         3.82 o
   0   6   2        193.91        222.19        20.87 o
   1   6   2         72.59         53.89         4.04 o
   2   6   2        455.10        583.41        19.24 o
   3   6   2         17.71         15.46         3.82 o
   4   6   2        399.38        368.98        12.70 o
   5   6   2         60.87         77.17         4.36 o
   6   6   2        294.11        306.23         9.00 o
   7   6   2        189.28        175.14         9.06 o
   8   6   2        116.95        113.20         5.92 o
   9   6   2        160.19        151.26         8.35 o
  10   6   2         93.39        100.44         7.00 o
  11   6   2         12.07         11.14         1.82 o
  12   6   2          0.15         -0.83         0.83 o
  -7   7   2         25.98         24.56         2.43 o
  -6   7   2          2.69          5.40         1.31 o
  -5   7   2          0.19          0.82         1.52 o
  -4   7   2        124.19        121.11         7.93 o
  -3   7   2        382.78        345.71        13.42 o
  -2   7   2        566.97        549.71        16.40 o
  -1   7   2        248.24        246.82         8.55 o
   0   7   2        453.68        471.68        13.41 o
   1   7   2        165.98        183.70        11.84 o
   2   7   2        908.73        928.08        26.79 o
   3   7   2         69.49         78.87         7.98 o
   4   7   2         36.39         41.68         3.41 o
   5   7   2        328.06        295.72         9.98 o
   6   7   2          2.89          1.65         1.38 o
   7   7   2          4.80          3.43         1.21 o
   8   7   2         45.02         45.32         3.39 o
   9   7   2        321.70        318.36        12.26 o
  10   7   2          0.03          3.01         1.83 o
  11   7   2         31.37         35.13         2.70 o
  12   7   2          1.69          0.68         0.84 o
  -6   8   2         10.80         11.31         1.72 o
  -5   8   2          0.22          0.21         1.03 o
  -4   8   2          1.89          4.75         2.01 o
  -3   8   2        239.65        230.64        10.85 o
  -2   8   2          0.01         -0.92         1.39 o
  -1   8   2        253.79        260.87        12.15 o
   0   8   2          0.73          1.61         2.04 o
   1   8   2         58.82         64.75         6.32 o
   2   8   2        390.78        359.75        18.20 o
   3   8   2         21.04         26.12         4.95 o
   4   8   2        520.93        475.87        12.03 o
   5   8   2         25.41         31.52         3.09 o
   6   8   2        161.91        183.49         6.46 o
   7   8   2        352.27        359.78        10.94 o
   8   8   2        185.62        183.89         5.38 o
   9   8   2         76.87         75.97         5.97 o
  10   8   2         41.22         42.81         3.04 o
  11   8   2         24.38         29.18         3.49 o
  12   8   2         33.55         33.01         2.53 o
  -5   9   2         57.57         62.52         3.97 o
  -4   9   2         14.11         11.14         2.25 o
  -3   9   2         12.00          8.35         2.41 o
  -2   9   2         68.84         67.95         5.88 o
  -1   9   2         23.55         24.32         3.66 o
   0   9   2          0.05         -1.02         1.04 o
   1   9   2        140.02        185.44        10.96 o
   2   9   2         46.26         42.22         4.90 o
   3   9   2          8.32         12.13         2.00 o
   4   9   2        257.11        287.04         8.48 o
   5   9   2         52.82         48.36         2.84 o
   6   9   2         29.67         25.49         2.11 o
   7   9   2         34.81         33.74         2.72 o
   8   9   2        282.88        287.53         6.66 o
   9   9   2         86.29         91.10         6.43 o
  10   9   2          4.30          4.56         1.26 o
  11   9   2          4.52          6.50         1.82 o
  -4  10   2          1.47          2.16         0.97 o
  -3  10   2          0.08          1.51         1.34 o
  -2  10   2         15.71         18.41         2.90 o
  -1  10   2         11.62          6.77         2.17 o
   0  10   2        124.84        122.18         5.43 o
   1  10   2          0.71          2.04         1.33 o
   2  10   2        170.60        157.06         6.40 o
   3  10   2        827.41        731.70        13.69 o
   4  10   2         10.30          6.97         1.67 o
   5  10   2        345.65        355.40         8.84 o
   6  10   2        213.93        223.32         5.86 o
   7  10   2         29.97         34.89         2.42 o
   8  10   2         64.08         68.55         3.90 o
   9  10   2          0.50          2.71         1.97 o
  10  10   2          0.00         -0.76         2.54 o
  11  10   2          2.50          3.40         1.21 o
  -2  11   2          0.54          1.44         0.64 o
  -1  11   2          3.33          2.14         0.95 o
   0  11   2         16.79         17.05         1.98 o
   1  11   2          3.51          5.03         1.21 o
   2  11   2          0.80          2.95         1.33 o
   3  11   2         30.48         32.20         2.96 o
   4  11   2          2.29          3.23         1.24 o
   5  11   2          0.57          4.44         1.18 o
   6  11   2          0.31          0.96         1.04 o
   7  11   2          3.30          1.77         1.29 o
   8  11   2          1.40          1.89         1.17 o
   9  11   2          6.86          6.22         1.77 o
  10  11   2          2.55          4.07         2.29 o
   0  12   2          0.00         -0.44         0.77 o
   1  12   2          9.88         12.86         1.58 o
   2  12   2          1.90         -0.14         0.91 o
   3  12   2          9.86          8.63         1.44 o
   4  12   2          0.11         -0.27         1.60 o
   5  12   2         22.95         20.81         2.44 o
   6  12   2          0.11         -0.04         0.88 o
   7  12   2          5.57          3.70         1.26 o
   8  12   2         46.97         40.28         3.41 o
   9  12   2         30.88         35.29         2.90 o
   3  13   2          9.01         10.69         1.76 o
   4  13   2          2.11          0.50         0.96 o
   5  13   2         71.15         76.66         4.21 o
   6  13   2          3.03          3.48         1.08 o
  -6 -12   3          0.04          1.13         1.20 o
  -5 -12   3          0.05         -0.25         1.21 o
  -4 -12   3         11.80         14.57         1.63 o
  -3 -12   3          3.45          2.48         0.96 o
  -2 -12   3          1.14          4.26         2.01 o
  -1 -12   3         26.58         33.76         2.27 o
   0 -12   3          2.88          2.20         0.62 o
  -9 -11   3         20.15         17.67         2.20 o
  -8 -11   3         14.66         10.76         1.79 o
  -7 -11   3          1.15          1.52         1.03 o
  -6 -11   3          1.06         -0.56         0.94 o
  -5 -11   3          0.01         -0.32         1.48 o
  -4 -11   3          1.07          0.08         0.92 o
  -3 -11   3         24.26         23.45         2.41 o
  -2 -11   3         19.32         19.89         2.32 o
  -1 -11   3        126.39        144.64         5.50 o
   0 -11   3          5.30          4.13         1.24 o
   1 -11   3          2.27          1.45         0.88 o
   2 -11   3         54.91         53.86         2.04 o
 -10 -10   3         24.96         24.17         2.45 o
  -9 -10   3         27.28         33.34         3.33 o
  -8 -10   3          0.05          0.09         1.47 o
  -7 -10   3         27.24         27.16         2.70 o
  -6 -10   3          3.77          4.16         1.53 o
  -5 -10   3         38.09         36.57         3.04 o
  -4 -10   3         41.16         45.39         3.36 o
  -3 -10   3         69.90         66.17         4.10 o
  -2 -10   3         55.36         59.44         3.92 o
  -1 -10   3          2.11          4.94         1.19 o
   0 -10   3         17.45         17.91         1.86 o
   1 -10   3         39.66         37.63         2.47 o
   2 -10   3          4.84          2.16         0.92 o
   3 -10   3         29.18         27.86         1.76 o
 -10  -9   3         10.57         10.35         1.44 o
  -9  -9   3        111.14        121.72         6.76 o
  -8  -9   3          0.50          1.14         1.94 o
  -7  -9   3        518.25        519.72        10.96 o
  -6  -9   3         45.24         45.95         3.62 o
  -5  -9   3          0.23          0.11         1.22 o
  -4  -9   3        112.63        112.00         4.19 o
  -3  -9   3         10.91         12.33         2.66 o
  -2  -9   3         21.95         22.57         2.06 o
  -1  -9   3          6.51          5.52         2.05 o
   0  -9   3          4.86          3.77         1.84 o
   1  -9   3          3.92          3.65         2.09 o
   2  -9   3          9.93         11.40         1.91 o
   3  -9   3         12.94         15.35         2.03 o
   4  -9   3          2.79          3.10         1.56 o
   5  -9   3         15.07         14.81         2.19 o
 -11  -8   3        100.16        108.66         5.09 o
 -10  -8   3          0.07          0.57         0.74 o
  -9  -8   3        141.27        138.65         6.28 o
  -8  -8   3          7.48          9.68         2.71 o
  -7  -8   3          2.40          6.16         1.77 o
  -6  -8   3        129.09        126.05         5.53 o
  -5  -8   3        573.10        574.40        12.41 o
  -4  -8   3        543.76        580.93        13.12 o
  -3  -8   3         37.11         36.55         2.96 o
  -2  -8   3        902.74        891.97        14.27 o
  -1  -8   3         10.37          8.22         2.19 o
   0  -8   3        137.55        143.39         8.55 o
   1  -8   3          1.11          4.37         1.89 o
   2  -8   3        338.39        308.76        12.76 o
   3  -8   3         33.80         31.42         4.21 o
   4  -8   3          1.53          2.27         1.11 o
   5  -8   3        118.24        126.34         4.77 o
   6  -8   3          2.54          2.51         0.79 o
 -11  -7   3          4.52          4.74         0.77 o
 -10  -7   3          6.10          4.70         1.15 o
  -9  -7   3         51.08         48.99         3.25 o
  -8  -7   3        197.51        193.43         9.59 o
  -7  -7   3        103.80        101.12         4.96 o
  -6  -7   3        145.48        146.99         5.79 o
  -5  -7   3          2.08          2.19         1.05 o
  -4  -7   3       1677.20       1685.58        81.65 o
  -3  -7   3         56.44         52.66         3.78 o
  -2  -7   3          1.97          4.71         2.59 o
  -1  -7   3         10.90         15.85         3.92 o
   0  -7   3          3.74         27.96         5.43 o
   1  -7   3         55.75         65.12         5.14 o
   2  -7   3         16.55         13.56         2.88 o
   3  -7   3        228.54        203.80         6.87 o
   4  -7   3          9.93         10.04         1.79 o
   5  -7   3         49.11         53.89         3.56 o
   6  -7   3         44.13         47.28         3.02 o
   7  -7   3          2.96          4.79         1.51 o
 -11  -6   3          5.15          3.14         0.88 o
 -10  -6   3          0.06          0.08         1.16 o
  -9  -6   3         69.10         74.02         3.37 o
  -8  -6   3          7.50          5.27         1.81 o
  -7  -6   3         25.23         21.90         3.27 o
  -6  -6   3         36.73         33.64         4.01 o
  -5  -6   3        372.82        367.83        15.19 o
  -4  -6   3        155.09        146.05         6.37 o
  -3  -6   3        415.60        434.27        10.37 o
  -2  -6   3         26.56         33.85         3.59 o
  -1  -6   3        510.98        520.65        23.24 o
   0  -6   3         39.49         42.07         4.08 o
   1  -6   3        159.13        165.59         8.19 o
   2  -6   3          4.21          5.48         2.34 o
   3  -6   3         38.90         37.20         3.68 o
   4  -6   3         13.88         16.77         2.17 o
   5  -6   3         29.20         28.00         2.79 o
   6  -6   3         27.04         30.26         2.73 o
   7  -6   3          0.02         -0.80         1.34 o
   8  -6   3         43.08         41.47         3.38 o
 -11  -5   3         11.16         12.41         1.48 o
 -10  -5   3          2.32          2.97         0.68 o
  -9  -5   3         77.46         82.00         4.31 o
  -8  -5   3         20.61         19.35         2.24 o
  -7  -5   3          0.46          3.18         1.99 o
  -6  -5   3         76.73         75.57         8.19 o
  -5  -5   3         63.86         54.81         4.49 o
  -4  -5   3        408.21        426.16         9.24 o
  -3  -5   3        186.22        192.75         5.91 o
  -2  -5   3        876.58        890.23        16.43 o
  -1  -5   3        234.52        216.65         5.44 o
   0  -5   3        154.52        136.39         6.36 o
   1  -5   3        193.41        190.29         7.11 o
   2  -5   3         17.44         10.15         3.01 o
   3  -5   3         83.31         76.73         8.31 o
   4  -5   3         29.12         29.86         2.70 o
   5  -5   3         16.79         14.67         1.96 o
   6  -5   3         51.22         48.70         3.79 o
   7  -5   3          0.20          1.11         1.67 o
   8  -5   3         11.30         11.24         2.27 o
   9  -5   3          7.07          4.63         1.31 o
 -11  -4   3          5.47          6.42         1.65 o
 -10  -4   3         61.78         72.04         4.02 o
  -9  -4   3         31.88         27.01         2.54 o
  -8  -4   3        108.11        107.14         3.99 o
  -7  -4   3          6.11          8.83         2.20 o
  -6  -4   3        688.80        726.28        16.47 o
  -5  -4   3         23.50         22.32         2.72 o
  -4  -4   3        276.67        323.25         9.91 o
  -3  -4   3        155.67        167.96         6.11 o
  -2  -4   3         59.16         66.02         3.26 o
  -1  -4   3        942.41        992.50        18.85 o
   0  -4   3          4.96          6.15         1.21 o
   1  -4   3        107.80        121.75         6.81 o
   2  -4   3        214.83        244.40         6.50 o
   3  -4   3          3.10          1.42         1.67 o
   4  -4   3         21.41         15.52         3.68 o
   5  -4   3          4.38          1.83         0.94 o
   6  -4   3         32.67         34.98         2.50 o
   7  -4   3         25.78         26.02         3.59 o
   8  -4   3          9.09         12.55         2.26 o
   9  -4   3          1.53         -0.52         1.39 o
 -11  -3   3          5.90          5.07         1.56 o
 -10  -3   3          0.04         -1.08         1.08 o
  -9  -3   3         48.45         55.50         3.80 o
  -8  -3   3        220.34        225.52         6.95 o
  -7  -3   3         16.60         15.55         3.65 o
  -6  -3   3         68.73         77.73         4.31 o
  -5  -3   3         20.15         27.29         2.40 o
  -4  -3   3        134.29        128.23         4.36 o
  -3  -3   3       1391.57       1457.31        16.70 o
  -2  -3   3        210.01        192.75         5.53 o
  -1  -3   3        209.38        240.70         6.75 o
   0  -3   3         83.54         78.59         3.17 o
   1  -3   3         97.36         73.33         3.12 o
   2  -3   3          1.01          0.22         0.84 o
   3  -3   3        116.13         87.73         7.32 o
   4  -3   3          1.79          2.60         2.42 o
   5  -3   3         34.64         30.25         5.15 o
   6  -3   3        145.54        136.84         5.68 o
   7  -3   3         67.74         64.38         3.38 o
   8  -3   3          8.35          9.67         1.45 o
   9  -3   3          1.73         -1.28         1.34 o
  10  -3   3          0.02         -1.27         1.27 o
 -11  -2   3         45.91         55.53         4.05 o
 -10  -2   3         38.06         38.13         2.90 o
  -9  -2   3         47.40         52.80         3.66 o
  -8  -2   3        319.00        331.91         9.07 o
  -7  -2   3        126.11        133.39        10.85 o
  -6  -2   3          8.31         10.68         1.78 o
  -5  -2   3        196.75        193.86         6.07 o
  -4  -2   3        487.83        518.26         9.38 o
  -3  -2   3        655.42        632.31         8.60 o
  -2  -2   3        470.45        477.06         6.87 o
  -1  -2   3        132.48        122.29         4.19 o
   0  -2   3       1171.30       1156.33        32.61 o
   1  -2   3        230.55        254.81         3.92 o
   2  -2   3       3177.04       3343.61        18.47 o
   3  -2   3        206.55        219.58         4.93 o
   4  -2   3          0.90          0.02         2.05 o
   5  -2   3         91.84         93.05         5.61 o
   6  -2   3        275.97        325.73        16.87 o
   7  -2   3        662.58        634.87        10.01 o
   8  -2   3         25.89         25.52         2.16 o
   9  -2   3         38.67         39.32         2.53 o
  10  -2   3          7.44         12.08         1.73 o
 -11  -1   3          0.01          0.42         0.87 o
 -10  -1   3        121.97        133.44         6.70 o
  -9  -1   3          5.75          4.07         1.22 o
  -8  -1   3        186.29        176.98         6.66 o
  -7  -1   3          0.27          0.81         0.92 o
  -6  -1   3          2.29          2.51         0.82 o
  -5  -1   3         24.71         21.96         1.81 o
  -4  -1   3        174.29        189.96         4.35 o
  -3  -1   3        228.63        222.57         4.12 o
  -2  -1   3       1125.09       1075.86         9.40 o
  -1  -1   3        950.42        872.01         6.08 o
   0  -1   3      18045.86      17213.66       100.95 o
   1  -1   3        823.97        783.81         8.07 o
   2  -1   3         23.75         13.69         1.37 o
   3  -1   3         94.36         85.54         3.16 o
   4  -1   3         97.87        119.16         4.56 o
   5  -1   3        636.09        717.71        14.71 o
   6  -1   3        175.51        157.16        10.86 o
   7  -1   3          6.74          7.91         1.59 o
   8  -1   3         32.99         30.72         2.32 o
   9  -1   3         48.18         40.47         2.62 o
  10  -1   3          0.25          0.17         1.08 o
  11  -1   3          1.62          2.08         2.22 o
 -10   0   3          0.05          2.38         1.55 o
  -9   0   3         37.46         38.95         3.79 o
  -8   0   3        171.03        193.56         8.17 o
  -7   0   3          5.74          5.27         1.98 o
  -6   0   3         70.73         92.62         6.17 o
  -5   0   3        139.58        159.39         5.80 o
  -4   0   3         23.87         16.77         1.33 o
  -3   0   3        993.87       1052.66        10.49 o
  -2   0   3       3460.18       3225.88        12.77 o
  -1   0   3      27594.96      25855.90        59.91 o
   0   0   3        466.65        462.19         5.99 o
   1   0   3        103.88         92.23         2.95 o
   2   0   3      19492.14      17772.80        31.84 o
   3   0   3       4814.36       4552.40        22.70 o
   4   0   3          0.40          3.06         1.18 o
   5   0   3        724.44        712.99        14.15 o
   6   0   3        577.51        551.84        22.07 o
   7   0   3          8.46          6.44         2.95 o
   8   0   3         31.33         33.12         2.35 o
   9   0   3          1.88          2.87         1.36 o
  10   0   3          0.51          1.33         1.23 o
  11   0   3         11.81         13.15         2.88 o
 -10   1   3          3.86          4.65         1.52 o
  -9   1   3         35.02         31.45         2.63 o
  -8   1   3          2.69          5.24         1.57 o
  -7   1   3        504.53        506.80        11.02 o
  -6   1   3        139.91        157.04         8.36 o
  -5   1   3          0.06         -0.28         1.35 o
  -4   1   3        245.68        283.08         9.05 o
  -3   1   3        308.74        301.48         5.86 o
  -2   1   3       1381.50       1428.91        19.90 o
  -1   1   3        137.20        116.98         6.11 o
   0   1   3         87.56         79.81         4.05 o
   1   1   3        127.70        133.59         1.82 o
   2   1   3         27.76         27.00         1.63 o
   3   1   3       3758.55       3653.35        62.23 o
   4   1   3       1170.86       1216.96        11.00 o
   5   1   3          0.03          3.40         1.53 o
   6   1   3        109.44        114.75         6.36 o
   7   1   3         59.34         56.52         6.94 o
   8   1   3       1216.50       1199.98        29.32 o
   9   1   3        210.39        222.71         5.99 o
  10   1   3         87.02         84.98         4.64 o
  11   1   3         18.16         20.27         2.13 o
  12   1   3          0.20          2.00         1.35 o
  -9   2   3          4.47          2.72         0.79 o
  -8   2   3          9.02         11.21         1.83 o
  -7   2   3        773.89        795.25        13.93 o
  -6   2   3         42.70         45.59         5.01 o
  -5   2   3        502.78        521.23        14.46 o
  -4   2   3         88.55         96.05         5.53 o
  -3   2   3          6.95         13.30         2.00 o
  -2   2   3        575.12        665.21        10.57 o
  -1   2   3        175.90        121.58         4.58 o
   0   2   3      16322.76      15352.59        63.65 o
   1   2   3        120.78        101.28         3.68 o
   2   2   3       1009.09        913.71         5.54 o
   3   2   3         59.33         58.53         3.22 o
   4   2   3        994.13        935.26        16.57 o
   5   2   3        170.04        186.24         7.19 o
   6   2   3        163.48        196.99         6.64 o
   7   2   3        347.33        361.38        17.18 o
   8   2   3         24.11         20.92         1.82 o
   9   2   3          4.09          2.27         0.97 o
  10   2   3        114.85        106.25         5.13 o
  11   2   3          2.54          2.87         1.11 o
  12   2   3          7.12          9.61         1.33 o
  -9   3   3          6.10          3.45         0.90 o
  -8   3   3         39.10         38.26         2.89 o
  -7   3   3         75.94         77.55         4.44 o
  -6   3   3         57.33         63.43         4.23 o
  -5   3   3         41.14         41.13         4.32 o
  -4   3   3          8.01          6.58         1.78 o
  -3   3   3        249.01        260.06         9.18 o
  -2   3   3        305.50        327.56        10.48 o
  -1   3   3        151.03        141.00         5.64 o
   0   3   3       2911.46       2925.64        54.29 o
   1   3   3       4728.13       4540.63        46.33 o
   2   3   3        246.24        232.78         3.90 o
   3   3   3         90.33        104.70         2.40 o
   5   3   3       1041.33       1242.41        14.97 o
   6   3   3         11.60         12.00         1.75 o
   7   3   3          0.28          2.22         1.43 o
   8   3   3          9.95          9.51         1.66 o
   9   3   3          3.37          2.30         1.07 o
  10   3   3        136.69        136.81         5.78 o
  11   3   3        101.81        112.29         6.84 o
  12   3   3          1.83          1.14         0.93 o
  -9   4   3          0.00         -0.62         0.85 o
  -8   4   3          6.05          7.89         1.97 o
  -7   4   3         43.56         46.08         2.71 o
  -6   4   3          7.24          4.64         1.23 o
  -5   4   3          0.16          0.24         0.99 o
  -4   4   3        106.31         93.47         5.37 o
  -3   4   3         61.36         50.51         4.56 o
  -2   4   3        203.27        169.85         7.56 o
  -1   4   3        427.54        369.87        11.78 o
   0   4   3          7.72         12.32         1.52 o
   1   4   3       2188.18       2109.05        22.77 o
   2   4   3        740.14        789.81        13.10 o
   3   4   3        596.81        672.93        13.87 o
   4   4   3         16.57         20.98         1.60 o
   5   4   3          2.75          3.91         0.87 o
   6   4   3         33.29         34.19         2.89 o
   7   4   3        212.83        219.69         7.81 o
   8   4   3         54.52         49.45         5.56 o
   9   4   3         59.56         55.64         6.55 o
  10   4   3         50.85         43.89         3.36 o
  11   4   3          8.78          6.00         1.33 o
  12   4   3         24.13         22.81         1.97 o
  -8   5   3          1.97          1.89         1.05 o
  -7   5   3         11.79         13.75         1.83 o
  -6   5   3         96.26        100.19         4.04 o
  -5   5   3          1.32          0.18         0.80 o
  -4   5   3         54.69         47.69         3.43 o
  -3   5   3         14.40         13.89         2.10 o
  -2   5   3        598.30        580.12        15.32 o
  -1   5   3        345.88        306.26        14.03 o
   0   5   3          0.72          1.45         0.95 o
   1   5   3       3417.75       3380.04        29.08 o
   2   5   3        539.85        603.02        10.92 o
   3   5   3        328.13        347.86         7.02 o
   4   5   3         68.53         63.88         2.90 o
   5   5   3         40.67         47.88         2.72 o
   6   5   3         46.34         61.39         3.91 o
   7   5   3         92.91         96.88         6.50 o
   8   5   3         83.68         67.09         3.81 o
   9   5   3         68.27         68.77         4.22 o
  10   5   3         86.96         84.32         4.57 o
  11   5   3          3.15          1.82         1.06 o
  12   5   3         17.08         18.02         1.81 o
  -7   6   3          1.77          2.78         1.09 o
  -6   6   3         66.50         68.06         5.60 o
  -5   6   3         30.34         28.25         2.75 o
  -4   6   3        159.28        147.08         6.18 o
  -3   6   3         46.80         41.25         3.30 o
  -2   6   3          6.75         12.06         1.96 o
  -1   6   3         38.72         31.37         3.70 o
   0   6   3        142.45        158.53         7.70 o
   1   6   3       1764.05       1724.95        19.20 o
   2   6   3         22.38         25.03         4.30 o
   3   6   3       1232.30       1248.98        28.80 o
   4   6   3        811.81        871.95        20.26 o
   5   6   3        129.69        131.37         5.61 o
   6   6   3          3.52          3.17         1.06 o
   7   6   3         12.89         13.50         2.75 o
   8   6   3        318.57        305.36         7.27 o
   9   6   3        449.61        447.75         8.26 o
  10   6   3          2.57          4.18         2.14 o
  11   6   3          0.93          0.61         0.93 o
  12   6   3          1.05          0.91         1.15 o
  -6   7   3         17.23         16.60         1.95 o
  -5   7   3        171.03        173.00         8.85 o
  -4   7   3          2.92          4.14         1.89 o
  -3   7   3        436.28        426.36        14.78 o
  -2   7   3        236.40        237.69        10.88 o
  -1   7   3        187.92        184.65         6.52 o
   0   7   3        163.86        172.44        11.75 o
   1   7   3        146.46        135.15        10.38 o
   2   7   3        333.80        355.52        16.81 o
   3   7   3         48.27         41.63         5.90 o
   4   7   3        351.10        334.17         9.36 o
   5   7   3          9.03          7.78         1.71 o
   6   7   3          1.16          0.74         2.47 o
   7   7   3          9.16          5.67         2.01 o
   8   7   3        457.13        492.70        13.95 o
   9   7   3         39.88         36.51         5.15 o
  10   7   3         31.60         38.91         4.50 o
  11   7   3         15.82         15.15         1.95 o
  12   7   3         11.45         12.65         1.42 o
  -6   8   3          0.00          0.46         0.84 o
  -5   8   3         24.38         24.76         3.08 o
  -4   8   3         22.23         13.39         2.84 o
  -3   8   3         31.76         31.40         4.13 o
  -2   8   3         39.88         38.10         4.54 o
  -1   8   3        260.83        262.68         8.07 o
   0   8   3        190.65        199.03         6.96 o
   1   8   3        200.01        201.43         6.85 o
   2   8   3         96.81         93.59         5.49 o
   3   8   3          0.01          3.34         2.57 o
   4   8   3          1.76          2.45         1.68 o
   5   8   3        306.35        308.15         6.73 o
   6   8   3        142.51        144.30         4.66 o
   7   8   3        226.12        209.36         7.04 o
   8   8   3         22.78         19.98         3.01 o
   9   8   3         65.29         71.82         4.15 o
  10   8   3        100.25         88.25         4.33 o
  11   8   3         15.18         15.22         1.77 o
  12   8   3          1.93          1.16         0.69 o
  -5   9   3          3.01          4.13         1.28 o
  -4   9   3         66.97         73.60         5.19 o
  -3   9   3         47.40         42.21         4.50 o
  -2   9   3          5.64          5.86         2.07 o
  -1   9   3         18.93         17.90         2.67 o
   0   9   3         14.20          9.18         1.83 o
   1   9   3        187.21        201.79         7.16 o
   2   9   3         99.51        101.22         7.43 o
   3   9   3          4.98          5.59         1.52 o
   4   9   3          2.19          1.09         1.08 o
   5   9   3         40.46         34.67         2.39 o
   6   9   3         37.66         31.48         2.29 o
   7   9   3        166.56        160.04         6.74 o
   8   9   3         25.22         25.48         2.66 o
   9   9   3        284.00        291.50         7.98 o
  10   9   3         59.34         57.19         3.31 o
  11   9   3          2.65          4.11         1.63 o
  -3  10   3          1.19          2.85         1.41 o
  -2  10   3         38.35         32.24         3.69 o
  -1  10   3          1.38          2.06         1.40 o
   0  10   3          0.56         -0.21         1.06 o
   1  10   3        262.53        269.65        11.75 o
   2  10   3         85.90         65.82         6.10 o
   3  10   3       1187.07       1064.78        16.37 o
   4  10   3         40.27         37.20         3.24 o
   5  10   3          1.02          2.09         1.09 o
   6  10   3        125.42        133.29         5.01 o
   7  10   3        252.45        250.06         6.09 o
   8  10   3         17.39         18.87         2.30 o
   9  10   3          2.77          3.46         1.88 o
  10  10   3         89.22         94.99         3.94 o
  11  10   3          0.52          1.35         1.12 o
  -2  11   3          3.72          3.92         0.93 o
  -1  11   3         12.55         16.88         2.49 o
   0  11   3         29.70         38.39         2.73 o
   1  11   3         16.73         17.48         1.65 o
   2  11   3         17.75          9.20         1.70 o
   3  11   3         15.39         25.14         2.61 o
   4  11   3         53.68         54.55         2.93 o
   5  11   3         66.96         49.64         3.60 o
   6  11   3         15.14         15.31         1.56 o
   7  11   3          3.92          4.16         1.03 o
   8  11   3          0.06          0.04         1.59 o
   9  11   3         15.06         13.18         2.51 o
  10  11   3         25.13         28.14         3.53 o
   0  12   3         32.48         38.90         2.22 o
   1  12   3          0.43          1.32         1.12 o
   2  12   3         19.55         23.29         2.99 o
   3  12   3          0.54          3.01         0.99 o
   4  12   3          0.74         -1.54         1.54 o
   5  12   3          0.05          0.30         0.85 o
   6  12   3          1.41          0.59         0.82 o
   7  12   3         21.43         19.24         1.74 o
   8  12   3          3.38          6.70         1.69 o
   9  12   3         33.17         41.59         3.14 o
   3  13   3          0.29          0.62         0.84 o
   4  13   3          3.92          1.55         1.04 o
   5  13   3          1.46          0.96         0.81 o
  -7 -12   4          4.25          2.79         0.96 o
  -6 -12   4          7.02          9.72         1.84 o
  -5 -12   4          0.00         -0.50         1.14 o
  -4 -12   4          8.67          8.92         1.28 o
  -3 -12   4          5.86          7.26         1.30 o
  -2 -12   4          2.10          2.75         0.78 o
  -1 -12   4         27.13         41.22         2.15 o
   0 -12   4         16.16         20.32         2.16 o
  -8 -11   4          1.49          0.31         0.67 o
  -7 -11   4          4.38          4.62         1.48 o
  -6 -11   4          6.54          5.74         1.29 o
  -5 -11   4        118.74        113.11         6.76 o
  -4 -11   4          6.34          7.94         1.44 o
  -3 -11   4          0.13          0.88         1.40 o
  -2 -11   4         22.76         22.90         2.38 o
  -1 -11   4          1.36          0.44         1.06 o
   0 -11   4          6.05          2.76         1.00 o
   1 -11   4         15.60         15.99         1.67 o
   2 -11   4         18.12         20.59         2.30 o
  -9 -10   4         21.95         21.72         2.28 o
  -8 -10   4          0.02          0.06         1.08 o
  -7 -10   4         39.33         34.10         2.80 o
  -6 -10   4          0.67          0.38         1.01 o
  -5 -10   4        176.72        185.41         6.39 o
  -4 -10   4          9.19         12.57         2.66 o
  -3 -10   4         87.06         83.70         4.57 o
  -2 -10   4          2.37          0.79         1.10 o
  -1 -10   4         68.03         78.69         4.39 o
   0 -10   4         39.61         44.22         3.30 o
   1 -10   4         91.98         86.57         3.59 o
   2 -10   4          0.88          1.81         0.78 o
   3 -10   4         48.28         55.17         4.00 o
 -10  -9   4          2.42          1.72         1.25 o
  -9  -9   4         55.29         52.52         2.97 o
  -8  -9   4         38.41         50.00         3.31 o
  -7  -9   4        376.00        399.44         9.46 o
  -6  -9   4         36.29         36.36         3.16 o
  -5  -9   4        102.20        110.75         5.91 o
  -4  -9   4        109.77        125.91         4.43 o
  -3  -9   4         60.50         57.57         4.78 o
  -2  -9   4          0.48          1.57         1.17 o
  -1  -9   4          7.01          4.89         1.23 o
   0  -9   4          2.52          2.93         1.39 o
   1  -9   4          0.74          1.48         0.92 o
   2  -9   4          8.38          7.62         1.64 o
   3  -9   4          1.96          0.82         1.19 o
   4  -9   4          8.39         10.25         2.21 o
 -10  -8   4          1.82          2.77         1.45 o
  -9  -8   4         23.14         26.13         2.32 o
  -8  -8   4         31.86         25.06         3.61 o
  -7  -8   4        606.11        585.90        13.71 o
  -6  -8   4        333.72        336.09         9.03 o
  -5  -8   4         65.13         57.51         3.82 o
  -4  -8   4          0.05          2.64         0.90 o
  -3  -8   4        160.73        141.94         5.81 o
  -2  -8   4        850.51        897.68        14.38 o
  -1  -8   4        496.75        516.01         9.04 o
   0  -8   4         91.78         76.62         6.36 o
   1  -8   4         26.41         19.90         3.41 o
   2  -8   4        318.49        286.93        12.33 o
   3  -8   4        168.97        165.00         6.54 o
   4  -8   4          0.80          0.90         0.98 o
   5  -8   4          1.42          0.81         1.00 o
   6  -8   4         20.16         19.80         2.20 o
 -11  -7   4          1.19         -0.36         0.62 o
 -10  -7   4         12.18         10.29         2.21 o
  -9  -7   4          3.32          5.22         2.01 o
  -8  -7   4          4.88          2.79         1.98 o
  -7  -7   4          4.01          3.19         2.14 o
  -6  -7   4         84.80         79.93         4.40 o
  -5  -7   4          2.04          2.61         1.16 o
  -4  -7   4         56.57         53.70         3.56 o
  -3  -7   4         57.98         50.77         4.91 o
  -2  -7   4         21.06         20.47         3.34 o
  -1  -7   4        116.56        112.29        10.38 o
   0  -7   4        622.86        589.24        24.07 o
   1  -7   4       1474.38       1474.52        21.51 o
   2  -7   4          6.89          6.56         2.22 o
   3  -7   4          5.54          3.98         1.29 o
   4  -7   4         19.70         21.66         2.36 o
   5  -7   4        288.41        322.21        14.79 o
   6  -7   4          6.66          2.82         1.05 o
   7  -7   4          3.49          3.30         1.32 o
 -11  -6   4          3.52          1.68         1.00 o
 -10  -6   4          0.85         -0.31         0.87 o
  -9  -6   4         26.53         27.85         3.93 o
  -8  -6   4          0.33          2.17         1.63 o
  -7  -6   4          0.00          0.38         1.60 o
  -6  -6   4        183.31        190.30        11.38 o
  -5  -6   4         69.08         71.38         5.59 o
  -4  -6   4          0.08         -0.24         1.13 o
  -3  -6   4         64.22         65.51         5.14 o
  -2  -6   4        251.67        236.51         9.57 o
  -1  -6   4        839.05        933.54        15.37 o
   0  -6   4          7.55          7.38         1.19 o
   1  -6   4        189.32        195.69         9.07 o
   2  -6   4         13.48         13.36         3.97 o
   3  -6   4          6.80          6.52         1.37 o
   4  -6   4         12.20         11.46         1.88 o
   5  -6   4         81.85         79.74         4.41 o
   6  -6   4         74.21         84.35         6.30 o
   7  -6   4         27.33         27.46         3.48 o
   8  -6   4         21.64         26.96         2.86 o
 -11  -5   4          1.34          1.21         0.72 o
 -10  -5   4          6.74          6.09         1.13 o
  -9  -5   4         62.90         52.04         5.12 o
  -8  -5   4         41.80         35.79         3.05 o
  -7  -5   4          2.95          3.27         1.57 o
  -6  -5   4        145.69        137.13         4.81 o
  -5  -5   4          3.67          3.67         1.12 o
  -4  -5   4        147.76        140.35         9.06 o
  -3  -5   4        184.40        180.37         6.30 o
  -2  -5   4        354.31        368.13         8.79 o
  -1  -5   4        807.15        836.32        15.89 o
   0  -5   4        482.22        457.52        12.36 o
   1  -5   4          1.25          1.71         0.99 o
   2  -5   4         59.38         61.18         4.89 o
   3  -5   4         20.88         23.86         4.70 o
   4  -5   4        291.78        303.28         8.36 o
   5  -5   4          3.56          2.98         1.03 o
   6  -5   4          5.70          7.13         2.34 o
   7  -5   4          0.10          4.49         2.39 o
   8  -5   4         10.20          4.97         1.84 o
   9  -5   4          0.73          3.51         1.34 o
 -11  -4   4          6.59          5.65         1.03 o
 -10  -4   4         26.28         26.48         2.46 o
  -9  -4   4         99.37        106.99         7.00 o
  -8  -4   4          0.16         -0.10         1.38 o
  -7  -4   4         55.84         62.60         5.31 o
  -6  -4   4        117.66        117.23         6.83 o
  -5  -4   4          1.36          1.62         1.10 o
  -4  -4   4         22.28         24.10         2.79 o
  -3  -4   4        220.27        218.57         7.77 o
  -2  -4   4         41.45         60.62         4.17 o
  -1  -4   4        353.48        334.31         8.71 o
   0  -4   4        467.54        441.09        10.83 o
   1  -4   4        113.92        132.44         4.90 o
   2  -4   4          4.99          6.57         1.67 o
   3  -4   4         19.07          9.14         2.02 o
   4  -4   4         18.03         23.93         4.74 o
   5  -4   4         55.72         53.76         2.90 o
   6  -4   4        170.27        152.74         5.05 o
   7  -4   4        322.17        302.62         7.11 o
   8  -4   4        147.52        143.58         5.98 o
   9  -4   4          1.87          1.34         1.37 o
 -11  -3   4          5.45          3.96         1.11 o
 -10  -3   4         18.00         12.53         1.78 o
  -9  -3   4         27.36         23.61         2.51 o
  -8  -3   4         73.73         79.09         6.10 o
  -7  -3   4          0.83          2.83         1.72 o
  -6  -3   4        170.81        186.69         8.42 o
  -5  -3   4        539.67        525.11        14.55 o
  -4  -3   4          2.24          6.15         1.51 o
  -3  -3   4         15.67         12.79         1.56 o
  -2  -3   4       2494.82       2520.92        19.60 o
  -1  -3   4        670.47        627.92        16.42 o
   0  -3   4        177.92        185.85         5.09 o
   1  -3   4       2590.42       2650.50        23.51 o
   2  -3   4         45.46         56.84         2.99 o
   3  -3   4          0.05         -0.37         0.85 o
   4  -3   4        171.21        170.65         7.70 o
   5  -3   4         34.81         34.31         5.55 o
   6  -3   4        155.77        148.00         4.80 o
   7  -3   4          5.85          4.57         1.08 o
   8  -3   4         44.10         44.27         2.82 o
   9  -3   4          0.88          1.86         1.39 o
  10  -3   4          1.00          0.29         0.87 o
 -11  -2   4          2.61          0.74         0.72 o
 -10  -2   4          1.21          3.07         1.11 o
  -9  -2   4          2.60          4.03         1.26 o
  -8  -2   4          0.02         -0.89         0.89 o
  -7  -2   4          0.61          1.29         1.60 o
  -6  -2   4        725.17        740.07        35.42 o
  -5  -2   4        263.84        283.93         7.44 o
  -4  -2   4        450.25        408.22         7.85 o
  -3  -2   4          9.20          6.25         1.16 o
  -2  -2   4       1687.08       1541.90        17.68 o
  -1  -2   4      13760.71      13035.11        45.98 o
   0  -2   4       7304.29       6859.14        47.36 o
   1  -2   4        304.17        300.69         4.46 o
   2  -2   4        134.33        113.91         3.67 o
   3  -2   4         10.28          7.97         1.21 o
   4  -2   4         39.14         38.41         5.46 o
   5  -2   4         17.52         23.27         3.35 o
   6  -2   4         79.27         80.88         8.56 o
   7  -2   4         25.05         20.55         1.97 o
   8  -2   4          6.16          2.90         1.07 o
   9  -2   4        106.31         97.87         3.91 o
  10  -2   4         47.64         58.76         3.39 o
 -10  -1   4         16.04         17.56         1.93 o
  -9  -1   4         45.02         48.11         4.18 o
  -8  -1   4        191.85        184.80         6.77 o
  -7  -1   4         53.64         54.17         3.62 o
  -6  -1   4          2.67          4.34         4.78 o
  -5  -1   4        251.81        294.46         7.61 o
  -3  -1   4         59.97         68.63         3.46 o
  -2  -1   4       1969.96       2055.08        16.50 o
  -1  -1   4       7110.28       7065.35        30.90 o
   0  -1   4       5329.85       5155.07        30.93 o
   1  -1   4       4464.32       4193.50        33.31 o
   2  -1   4         31.87         40.12         2.31 o
   3  -1   4        363.51        327.72         4.66 o
   4  -1   4         51.29         61.30         3.24 o
   5  -1   4        252.80        277.65         7.55 o
   6  -1   4        762.02        878.33        26.25 o
   7  -1   4         59.79         68.70         3.19 o
   8  -1   4         95.06         92.63         3.89 o
   9  -1   4         23.60         21.65         2.00 o
  10  -1   4          0.36         -0.70         0.96 o
  11  -1   4          1.45          6.32         2.80 o
 -10   0   4          0.94          0.32         0.94 o
  -9   0   4         86.97        102.95         4.80 o
  -8   0   4        796.86        804.68        14.09 o
  -7   0   4        189.90        195.97         6.91 o
  -6   0   4         80.10         89.37         6.20 o
  -5   0   4         96.06         92.71         8.09 o
  -4   0   4       1321.29       1412.73        17.38 o
  -3   0   4         33.01         35.15         1.85 o
  -2   0   4       6542.79       6494.34        43.83 o
  -1   0   4       7280.49       7005.04        18.64 o
   0   0   4      25723.83      24189.77       318.41 o
   1   0   4        385.58        423.27        24.94 o
   2   0   4       1151.68       1217.54        15.61 o
   3   0   4        119.99        107.92         1.99 o
   4   0   4        462.73        447.33         8.09 o
   5   0   4       1310.40       1325.43        18.34 o
   6   0   4       1225.50       1193.11        27.80 o
   7   0   4         19.12         16.47         3.88 o
   8   0   4          0.11          0.01         0.77 o
   9   0   4        129.39        118.88         6.35 o
  10   0   4         14.76          6.69         1.55 o
  11   0   4         11.81         12.92         1.67 o
 -10   1   4          0.01         -0.94         0.94 o
  -9   1   4          3.71          4.65         1.31 o
  -8   1   4        147.88        153.90         6.10 o
  -7   1   4         13.41         12.92         2.08 o
  -6   1   4        118.51        127.37         5.33 o
  -5   1   4        142.93        153.61         9.84 o
  -4   1   4         86.65         89.25         5.13 o
  -3   1   4        107.91        117.10         7.35 o
  -2   1   4          6.90          7.16         0.92 o
  -1   1   4       1370.59       1342.88        27.35 o
   0   1   4       4124.68       4028.31        52.28 o
   1   1   4          0.54          1.80         0.55 o
   3   1   4        445.20        401.55         5.51 o
   4   1   4          9.57          2.93         0.65 o
   5   1   4       5099.63       5448.18        38.33 o
   6   1   4         86.83         85.97         5.57 o
   7   1   4          5.71         11.34         3.70 o
   8   1   4        195.20        168.77         8.49 o
   9   1   4          1.08          2.43         1.12 o
  10   1   4          9.24         11.32         2.15 o
  11   1   4          6.53          7.16         1.45 o
  12   1   4         17.40         20.59         2.76 o
  -9   2   4          0.07         -0.73         0.90 o
  -8   2   4          0.07          0.25         0.97 o
  -7   2   4         41.03         43.20         3.40 o
  -6   2   4         19.99         17.48         2.17 o
  -5   2   4          8.45          8.18         2.08 o
  -4   2   4       1062.52       1034.96        31.50 o
  -3   2   4        358.89        389.64        10.53 o
  -2   2   4          1.15          5.60         1.34 o
  -1   2   4          0.20          3.61         1.56 o
   0   2   4        710.00        682.90         6.46 o
   1   2   4        365.77        365.21        17.60 o
   2   2   4        800.20        785.62        11.20 o
   3   2   4         44.27         37.93         2.04 o
   4   2   4       2837.84       2944.13        36.84 o
   5   2   4         21.62         30.56         3.63 o
   6   2   4        353.06        399.84         9.51 o
   7   2   4          2.89          2.16         1.52 o
   8   2   4          6.04          7.94         1.44 o
   9   2   4         18.21         18.87         2.03 o
  10   2   4          1.81          0.14         1.15 o
  11   2   4         15.45         21.77         2.25 o
  12   2   4         84.97        100.69         3.76 o
  -9   3   4          0.05         -0.14         0.62 o
  -8   3   4          8.56          4.75         1.18 o
  -7   3   4         43.45         43.20         3.69 o
  -6   3   4         28.22         27.53         2.70 o
  -5   3   4        138.37        141.66         8.39 o
  -4   3   4         23.81         29.74         3.49 o
  -3   3   4         20.87         19.21         2.57 o
  -2   3   4         35.62         43.52         3.45 o
  -1   3   4         20.33         22.42         2.53 o
   0   3   4          2.27          0.37         1.01 o
   1   3   4        533.75        502.65         9.15 o
   2   3   4         73.22         58.83         2.29 o
   3   3   4          9.85          4.66         0.65 o
   4   3   4        225.72        293.75         6.40 o
   5   3   4         68.79         60.19         3.32 o
   6   3   4       1043.50       1220.23        16.43 o
   7   3   4       1026.22       1111.93        17.47 o
   8   3   4          9.80          5.92         4.24 o
   9   3   4         19.22         16.39         2.06 o
  10   3   4         42.86         40.20         3.23 o
  11   3   4          1.52          2.81         1.21 o
  12   3   4          0.13          0.19         1.07 o
  -8   4   4         12.00         12.13         1.48 o
  -7   4   4        100.21        107.00         3.98 o
  -6   4   4         52.51         52.98         3.64 o
  -5   4   4          0.75          0.82         1.61 o
  -4   4   4         85.36         87.81         7.15 o
  -3   4   4          0.02          0.53         1.20 o
  -2   4   4        618.66        649.13        15.11 o
  -1   4   4        139.01        101.17         9.55 o
   0   4   4        566.57        479.89        11.07 o
   1   4   4          4.19          3.14         1.12 o
   2   4   4       1048.17        989.57        13.26 o
   4   4   4        101.39        111.72         3.64 o
   5   4   4         51.78         59.27         3.92 o
   6   4   4        262.99        297.38         8.28 o
   7   4   4         36.03         36.84         3.25 o
   8   4   4        229.53        217.81        11.86 o
   9   4   4          0.52          0.05         1.31 o
  10   4   4        113.85        104.80         5.07 o
  11   4   4         17.14         19.75         2.29 o
  12   4   4          5.72          7.19         1.23 o
  -8   5   4          4.09          2.67         1.19 o
  -7   5   4          0.96          3.39         2.75 o
  -6   5   4         49.00         48.19         3.49 o
  -5   5   4         55.65         47.27         5.13 o
  -4   5   4          0.81         -0.86         1.84 o
  -3   5   4          5.19          5.07         1.49 o
  -2   5   4          1.77          2.57         1.26 o
  -1   5   4         12.87         13.14         2.43 o
   0   5   4         95.27         89.08         6.71 o
   1   5   4       2401.64       2412.96        26.23 o
   2   5   4       2127.05       2288.32        51.13 o
   3   5   4        312.68        312.45         5.41 o
   4   5   4          0.17          0.55         0.90 o
   5   5   4        217.97        251.45         6.18 o
   6   5   4         49.40         52.13         3.63 o
   7   5   4         29.05         26.07         3.42 o
   8   5   4          3.73         -0.12         1.46 o
   9   5   4          1.97          5.21         1.43 o
  10   5   4         62.20         58.73         4.26 o
  11   5   4          4.18          3.93         1.27 o
  12   5   4          0.92          0.10         1.67 o
  -7   6   4          1.24          2.35         0.92 o
  -6   6   4         48.29         50.03         4.68 o
  -5   6   4         79.74         72.16         4.34 o
  -4   6   4         40.10         29.98         2.90 o
  -3   6   4          0.33          1.43         1.04 o
  -2   6   4          0.18          0.86         1.26 o
  -1   6   4         20.40         12.93         2.55 o
   0   6   4         17.50         11.21         2.29 o
   1   6   4       3469.68       3377.08        58.98 o
   2   6   4         43.73         40.19         3.24 o
   3   6   4          0.09         -0.28         1.13 o
   4   6   4        528.65        525.07        12.69 o
   5   6   4         15.37         15.93         1.99 o
   6   6   4          1.27         -0.38         1.04 o
   7   6   4        794.51        768.26        22.53 o
   8   6   4         40.08         38.47         3.25 o
   9   6   4          0.34         -0.61         1.92 o
  10   6   4         30.79         49.94        22.16 o
  11   6   4         24.78         20.75         2.21 o
  12   6   4          0.17         -0.23         0.70 o
  -6   7   4         19.90         15.86         2.51 o
  -5   7   4        371.27        378.47        12.72 o
  -4   7   4         89.51         69.03         5.96 o
  -3   7   4          4.77          6.07         2.49 o
  -2   7   4          0.77         -0.29         1.39 o
  -1   7   4        637.01        640.26        12.23 o
   0   7   4          2.36          2.40         1.16 o
   1   7   4        159.62        172.53        11.12 o
   2   7   4        600.88        616.62        22.47 o
   3   7   4          0.20          3.83         2.53 o
   4   7   4       1084.51       1073.39        16.68 o
   5   7   4         59.86         63.78         4.23 o
   6   7   4         33.77         29.20         2.28 o
   7   7   4        815.10        792.08        18.93 o
   8   7   4        302.86        303.78         6.67 o
   9   7   4        114.73        137.92         8.33 o
  10   7   4         32.56         29.61         2.71 o
  11   7   4          0.12          2.77         1.13 o
  12   7   4          5.75          4.23         0.99 o
  -5   8   4         39.99         43.68         2.61 o
  -4   8   4          0.18         -0.12         1.50 o
  -3   8   4        113.70        123.07         7.77 o
  -2   8   4        111.28        102.17         7.34 o
  -1   8   4         92.73         93.86         4.90 o
   0   8   4          9.57          9.23         1.80 o
   1   8   4          0.49          0.20         0.94 o
   2   8   4        710.55        670.85        18.25 o
   3   8   4         20.20         14.24         2.79 o
   4   8   4          0.19          4.02         1.68 o
   5   8   4        182.95        175.66         6.32 o
   6   8   4          0.13          1.91         1.59 o
   7   8   4         88.31         89.01         6.62 o
   8   8   4        483.23        459.93        10.47 o
   9   8   4        189.32        187.21         6.55 o
  10   8   4         15.48         16.73         1.71 o
  11   8   4          0.01          2.73         1.40 o
  12   8   4          3.84          4.53         1.37 o
  -4   9   4          0.54         -0.44         1.24 o
  -3   9   4         46.69         43.22         4.29 o
  -2   9   4          1.34         -0.37         1.46 o
  -1   9   4          0.02          2.20         1.30 o
   0   9   4        246.68        250.19         7.91 o
   1   9   4         60.92         49.81         4.74 o
   2   9   4          7.44          6.10         2.18 o
   3   9   4        126.99        130.51         7.72 o
   4   9   4         16.49         13.37         1.94 o
   5   9   4         50.56         52.61         2.95 o
   6   9   4        224.86        227.73        13.21 o
   7   9   4         93.03         75.03         6.09 o
   8   9   4         57.12         56.51         3.79 o
   9   9   4         36.55         41.01         3.19 o
  10   9   4          0.65          1.81         1.14 o
  11   9   4         68.46         72.71         3.26 o
  -3  10   4         54.39         56.80         4.04 o
  -2  10   4         10.33         10.03         2.21 o
  -1  10   4          0.41          0.28         1.13 o
   0  10   4         19.77         17.44         2.33 o
   1  10   4         50.85         48.77         3.53 o
   2  10   4        298.62        267.95        12.00 o
   3  10   4        258.40        225.40         7.50 o
   4  10   4          1.65         -0.20         1.14 o
   5  10   4        376.60        388.30         7.76 o
   6  10   4         46.03         41.95         2.65 o
   7  10   4          1.65          4.00         1.48 o
   8  10   4          0.86          1.01         1.19 o
   9  10   4         72.04         76.51         6.12 o
  10  10   4         10.95         11.20         1.51 o
  11  10   4         17.74         17.05         2.17 o
  -2  11   4         28.59         34.12         2.71 o
  -1  11   4          4.74          5.46         1.53 o
   0  11   4         42.74         46.70         2.35 o
   1  11   4         40.46         44.89         3.11 o
   2  11   4          8.87          9.90         1.81 o
   3  11   4         54.44         62.57         3.91 o
   4  11   4         57.21         66.96         4.00 o
   5  11   4          7.98          7.43         1.21 o
   6  11   4          7.55          5.29         1.02 o
   7  11   4         55.94         48.19         3.19 o
   8  11   4         29.64         26.95         2.39 o
   9  11   4        149.07        159.93         7.20 o
  10  11   4         58.66         59.86         2.72 o
   0  12   4          1.33          0.75         0.85 o
   1  12   4          5.16          7.91         1.74 o
   2  12   4          5.10          7.82         1.88 o
   3  12   4          3.25          3.15         1.38 o
   4  12   4          1.52          2.11         1.23 o
   5  12   4         98.86        111.95         4.19 o
   6  12   4         31.20         34.16         2.33 o
   7  12   4         35.14         42.90         3.72 o
   8  12   4          0.08          0.18         1.03 o
   9  12   4          5.21          8.62         1.70 o
  -6 -12   5          5.77          6.84         1.54 o
  -5 -12   5          1.35          0.28         0.87 o
  -4 -12   5          9.09         10.14         1.27 o
  -3 -12   5        121.94        152.78         4.42 o
  -2 -12   5          9.49         13.71         1.41 o
  -1 -12   5          1.74          2.42         1.19 o
  -8 -11   5          4.46          5.03         1.25 o
  -7 -11   5          4.70          3.97         0.98 o
  -6 -11   5         32.26         37.61         3.70 o
  -5 -11   5         11.24          9.28         2.32 o
  -4 -11   5         86.39         89.16         4.08 o
  -3 -11   5         12.02         11.60         1.38 o
  -2 -11   5          1.97          3.23         1.00 o
  -1 -11   5         15.30         16.40         1.86 o
   0 -11   5          1.92          0.96         0.72 o
   1 -11   5          0.52          0.25         0.84 o
   2 -11   5          2.55          1.59         1.00 o
  -9 -10   5         14.93         18.53         2.28 o
  -8 -10   5         97.37        100.29         3.94 o
  -7 -10   5          2.09          0.19         1.28 o
  -6 -10   5         22.63         24.70         3.34 o
  -5 -10   5        101.97        110.31         4.76 o
  -4 -10   5         15.58         19.22         2.23 o
  -3 -10   5         32.93         45.53         3.37 o
  -2 -10   5        117.47        137.81         7.65 o
  -1 -10   5         51.08         54.42         3.68 o
   0 -10   5         52.39         50.13         3.41 o
   1 -10   5          0.10         -1.06         1.06 o
   2 -10   5         14.24         12.69         1.75 o
   3 -10   5          2.41          2.83         2.20 o
 -10  -9   5         78.15         94.34         4.51 o
  -9  -9   5        200.20        207.92         8.14 o
  -8  -9   5         14.81         19.96         2.17 o
  -7  -9   5         22.23         17.18         3.03 o
  -6  -9   5          7.71          5.51         1.47 o
  -5  -9   5         19.40         24.76         2.59 o
  -4  -9   5          2.64          1.92         0.83 o
  -3  -9   5         33.65         37.10         3.14 o
  -2  -9   5        110.50        120.07        10.58 o
  -1  -9   5        100.18        107.56         5.22 o
   0  -9   5         38.45         32.88         2.47 o
   1  -9   5          0.00         -0.71         0.89 o
   2  -9   5         38.68         38.26         2.51 o
   3  -9   5         63.41         61.09         2.86 o
   4  -9   5         48.36         50.62         3.93 o
 -10  -8   5         14.87         18.66         2.43 o
  -9  -8   5        105.79        115.61         6.61 o
  -8  -8   5         10.24         14.00         2.90 o
  -7  -8   5          6.33          4.18         1.82 o
  -6  -8   5         43.76         36.90         6.05 o
  -5  -8   5          1.69          4.40         2.45 o
  -4  -8   5        397.28        409.52        12.74 o
  -3  -8   5        595.11        637.13        12.29 o
  -2  -8   5         20.52         14.77         2.06 o
  -1  -8   5        342.23        348.86        10.42 o
   0  -8   5       1262.00       1251.81        21.81 o
   1  -8   5         53.83         44.71         3.54 o
   2  -8   5        108.75        109.10         5.34 o
   3  -8   5         27.28         27.54         4.10 o
   4  -8   5        134.26        142.50         8.09 o
   5  -8   5         78.84         79.72         3.63 o
   6  -8   5          0.23          0.64         0.79 o
 -10  -7   5          0.82          1.01         0.77 o
  -9  -7   5          5.41          5.06         2.10 o
  -8  -7   5          0.02         -0.55         1.61 o
  -7  -7   5         14.04          8.51         1.73 o
  -6  -7   5         27.12         25.69         2.60 o
  -5  -7   5         44.73         40.67         3.15 o
  -4  -7   5         12.95         11.24         1.41 o
  -3  -7   5         11.69         14.12         2.53 o
  -2  -7   5          0.70         -0.16         2.23 o
  -1  -7   5        336.78        340.06        12.96 o
   0  -7   5          1.87          0.59         0.90 o
   1  -7   5        125.82        125.24         5.54 o
   2  -7   5         90.62         91.53         6.98 o
   3  -7   5         18.82         21.15         2.39 o
   4  -7   5          0.01         -0.42         0.96 o
   5  -7   5         93.15        111.35         3.96 o
   6  -7   5          6.33          5.07         1.74 o
   7  -7   5         10.51         10.38         1.77 o
 -10  -6   5         23.46         22.28         1.70 o
  -9  -6   5          4.56          3.23         1.79 o
  -8  -6   5        201.73        184.81         9.67 o
  -7  -6   5         82.38         73.94         6.08 o
  -6  -6   5         16.41         14.25         2.05 o
  -5  -6   5         22.20         18.25         1.83 o
  -4  -6   5         97.57         91.27         5.15 o
  -3  -6   5       1424.29       1517.77        24.98 o
  -2  -6   5          3.30          2.02         1.47 o
  -1  -6   5         64.89         76.38         4.72 o
   0  -6   5          0.03         -0.15         0.89 o
   1  -6   5        161.10        166.50         8.62 o
   2  -6   5          3.69          2.68         3.00 o
   3  -6   5         63.22         65.09         3.14 o
   4  -6   5          0.16         -0.31         1.36 o
   5  -6   5          0.56          1.29         1.06 o
   6  -6   5         96.92         93.25         6.43 o
   7  -6   5          0.63          0.10         1.30 o
   8  -6   5          1.30         -0.20         0.99 o
 -11  -5   5          0.86         -0.95         0.95 o
 -10  -5   5          5.59          4.39         1.10 o
  -9  -5   5         15.12         12.42         2.61 o
  -8  -5   5         71.31         75.02         6.21 o
  -7  -5   5          4.95          3.72         1.96 o
  -6  -5   5          0.23         -0.43         1.55 o
  -5  -5   5         22.51         16.81         2.78 o
  -4  -5   5        422.90        423.95        13.69 o
  -3  -5   5          1.64          0.47         1.06 o
  -2  -5   5        179.75        201.60         7.84 o
  -1  -5   5          6.14          5.30         1.69 o
   0  -5   5        859.22        900.67        17.98 o
   1  -5   5        112.83        120.93         5.43 o
   2  -5   5         25.70         21.22         2.97 o
   3  -5   5         40.01         30.91         5.53 o
   4  -5   5        107.05        112.64         5.01 o
   5  -5   5        531.04        531.95        15.54 o
   6  -5   5          1.91          1.48         1.73 o
   7  -5   5         58.31         54.13         5.20 o
   8  -5   5         92.01         96.38         5.86 o
   9  -5   5          0.72          2.35         1.02 o
 -11  -4   5         18.15         20.03         2.21 o
 -10  -4   5         29.21         31.13         2.49 o
  -9  -4   5          1.97          1.59         1.03 o
  -8  -4   5         20.21         20.40         3.33 o
  -7  -4   5          9.95          4.54         1.95 o
  -6  -4   5          6.56          5.53         1.48 o
  -5  -4   5          9.89          8.34         1.81 o
  -4  -4   5        187.90        212.15         8.27 o
  -3  -4   5        723.38        711.60        14.65 o
  -2  -4   5        205.57        238.34        12.10 o
  -1  -4   5       2786.76       2793.85        40.16 o
   0  -4   5          1.87          0.30         0.97 o
   1  -4   5         61.27         76.83         3.95 o
   2  -4   5          1.54          1.89         0.97 o
   3  -4   5          7.43          4.95         3.79 o
   4  -4   5         11.88         14.66         3.90 o
   5  -4   5         55.89         49.59         2.80 o
   6  -4   5          2.56          2.16         1.33 o
   7  -4   5          3.61          3.21         1.42 o
   8  -4   5         13.60         16.77         2.85 o
   9  -4   5          5.95          4.52         1.68 o
 -10  -3   5          0.71          0.74         0.78 o
  -9  -3   5         23.40         26.52         2.65 o
  -8  -3   5          3.84          2.31         1.62 o
  -7  -3   5        115.96        121.11         7.50 o
  -6  -3   5        579.64        589.08        21.74 o
  -5  -3   5         20.36         30.71         3.33 o
  -4  -3   5         72.79         85.49         4.12 o
  -3  -3   5       1624.45       1705.18        17.05 o
  -2  -3   5         12.20         26.01         2.81 o
  -1  -3   5       5132.26       4978.37        48.48 o
   0  -3   5        469.71        469.05        10.43 o
   1  -3   5         64.85         84.37         5.30 o
   2  -3   5         52.81         51.39         2.99 o
   3  -3   5        711.00        780.10        11.70 o
   4  -3   5        241.45        262.71        13.47 o
   5  -3   5         14.54         13.45         3.52 o
   6  -3   5          0.01          1.08         0.78 o
   7  -3   5          6.61          5.69         1.32 o
   8  -3   5        140.21        127.41         4.57 o
   9  -3   5          2.06          0.57         0.94 o
  10  -3   5          6.46          6.64         1.49 o
 -10  -2   5          0.29         -0.35         0.78 o
  -9  -2   5         15.86         12.85         1.89 o
  -8  -2   5        133.12        138.85         5.52 o
  -7  -2   5        120.07        119.59         7.36 o
  -6  -2   5          2.10          4.33         2.49 o
  -5  -2   5        144.90        149.97         7.06 o
  -4  -2   5        370.55        404.03        10.34 o
  -3  -2   5          7.41         10.31         1.42 o
  -2  -2   5         60.55         75.99         5.55 o
  -1  -2   5       1250.32       1135.41        15.97 o
   0  -2   5         54.85         54.76         4.77 o
   1  -2   5        932.87       1001.53        13.70 o
   2  -2   5         47.83         47.33         2.10 o
   3  -2   5         76.21         85.84         2.73 o
   4  -2   5       1044.34       1096.93        36.80 o
   5  -2   5         45.39         58.62         6.45 o
   6  -2   5        266.99        294.23        16.70 o
   7  -2   5         87.19         80.15         3.60 o
   8  -2   5         41.00         42.74         2.73 o
   9  -2   5         11.75         11.54         1.52 o
  10  -2   5         10.84         12.56         1.38 o
 -10  -1   5         23.50         24.71         1.99 o
  -9  -1   5          0.10          0.62         0.98 o
  -8  -1   5          4.23          3.78         1.24 o
  -7  -1   5          5.43          5.51         1.06 o
  -6  -1   5          0.44          2.68         1.93 o
  -5  -1   5         45.22         53.85         6.38 o
  -4  -1   5        529.34        538.34        18.07 o
  -3  -1   5       2121.37       2351.60        19.35 o
  -2  -1   5        461.30        439.78         6.89 o
  -1  -1   5          2.69          1.06         0.66 o
   0  -1   5         54.42         50.00         5.54 o
   1  -1   5        338.82        296.74         9.88 o
   2  -1   5       1746.30       1762.00        15.57 o
   3  -1   5        219.26        266.26         6.19 o
   4  -1   5        364.09        386.74         9.88 o
   5  -1   5        415.86        415.96        11.50 o
   6  -1   5        154.46        170.36         8.34 o
   7  -1   5        351.40        337.44         7.06 o
   8  -1   5         28.35         29.08         2.26 o
   9  -1   5         64.79         52.92         2.98 o
  10  -1   5          0.37         -0.03         0.79 o
  11  -1   5          7.10         10.70         3.89 o
 -10   0   5          9.01          6.10         1.46 o
  -9   0   5         88.32         96.08         4.39 o
  -8   0   5        437.41        440.10        18.05 o
  -7   0   5        474.82        505.22        17.05 o
  -6   0   5         39.64         36.19         3.41 o
  -5   0   5        142.72        147.75        10.76 o
  -4   0   5        410.96        418.39        16.35 o
  -3   0   5       2776.42       2939.36        50.02 o
  -2   0   5        492.80        478.45         7.22 o
  -1   0   5        113.60        112.13         2.90 o
   0   0   5         72.61         63.45         3.05 o
   1   0   5        506.38        528.98         8.04 o
   2   0   5        198.71        169.04         5.29 o
   3   0   5       1420.67       1522.73        15.51 o
   4   0   5       1320.46       1360.13        16.68 o
   5   0   5       2331.86       2401.42        29.36 o
   6   0   5         66.64         71.68         5.24 o
   7   0   5         24.00         25.47         5.08 o
   8   0   5        140.35        103.26         3.43 o
   9   0   5          0.25          2.44         1.07 o
  10   0   5        100.08        113.73         5.18 o
  11   0   5          8.79          4.67         1.40 o
  -9   1   5        134.28        133.88         7.18 o
  -8   1   5         11.32          9.19         1.71 o
  -7   1   5         46.92         47.13         3.52 o
  -6   1   5         63.06         67.25         5.89 o
  -5   1   5        135.22        155.38        11.60 o
  -4   1   5        474.19        469.93        10.18 o
  -3   1   5         28.36         46.86         4.32 o
  -2   1   5        905.57        916.73        13.89 o
  -1   1   5         27.88         22.28         1.60 o
   0   1   5        109.54        141.43         4.57 o
   1   1   5         56.02         58.33         2.33 o
   2   1   5        149.54        140.77         2.87 o
   3   1   5        646.03        613.84         7.95 o
   4   1   5         53.92         70.95         2.55 o
   5   1   5       1601.47       1788.95        18.96 o
   6   1   5       3012.09       3132.43        34.47 o
   7   1   5         66.19         78.97         5.89 o
   8   1   5         49.31         53.64         2.89 o
   9   1   5        341.52        310.90         8.68 o
  10   1   5        232.01        225.05         6.38 o
  11   1   5          0.77          1.76         1.12 o
  12   1   5          2.11          1.57         1.20 o
  -9   2   5         50.60         61.54         4.44 o
  -8   2   5         42.69         45.39         4.65 o
  -7   2   5         20.45         27.99         4.01 o
  -6   2   5        100.62         90.24         6.88 o
  -5   2   5         33.96         32.97         3.28 o
  -4   2   5          6.65          3.40         1.05 o
  -3   2   5        164.97        159.81         7.12 o
  -2   2   5       1056.42       1048.70        14.84 o
  -1   2   5       1954.93       1990.10        38.81 o
   0   2   5        303.51        326.64         6.45 o
   1   2   5         91.28         98.91         2.63 o
   2   2   5        778.11        862.32         5.96 o
   3   2   5        265.58        311.40         5.04 o
   4   2   5       1072.96       1151.66        12.79 o
   5   2   5          1.95          6.42         1.25 o
   6   2   5         20.66         41.25        10.68 o
   7   2   5          6.73          7.49         1.99 o
   8   2   5         37.99         35.80         2.29 o
   9   2   5         83.64         57.90         4.81 o
  10   2   5         79.44         71.54         4.21 o
  11   2   5          0.13         -0.14         1.01 o
  12   2   5          2.58          3.08         1.74 o
  -9   3   5          0.10          0.57         0.81 o
  -8   3   5          0.10          0.68         0.96 o
  -7   3   5        149.15        143.41         8.45 o
  -6   3   5          0.58          1.77         1.48 o
  -5   3   5         88.24         76.11         6.22 o
  -4   3   5         57.13         60.26         6.89 o
  -3   3   5        117.16        118.58         6.75 o
  -2   3   5        336.48        359.66        10.64 o
  -1   3   5        643.44        593.42        12.56 o
   0   3   5        544.25        536.07        11.10 o
   1   3   5          2.00          0.33         1.22 o
   3   3   5        122.92        109.59         3.58 o
   4   3   5        129.22        143.05         4.57 o
   5   3   5        650.49        689.07        15.14 o
   6   3   5        146.92        180.50         6.35 o
   7   3   5        325.39        366.79        10.11 o
   8   3   5        339.35        321.85         7.83 o
   9   3   5         25.27         12.50         2.11 o
  10   3   5         12.26          8.98         1.53 o
  11   3   5          0.77         -0.80         1.27 o
  12   3   5          0.38          0.43         0.85 o
  -8   4   5          0.64          0.26         1.09 o
  -7   4   5        112.18        115.53         5.01 o
  -6   4   5         20.17         16.62         3.12 o
  -5   4   5         53.18         50.54         5.28 o
  -4   4   5         11.83         15.53         2.92 o
  -3   4   5          2.20          3.13         1.64 o
  -2   4   5        141.45        151.48         7.61 o
  -1   4   5        789.10        756.22        23.25 o
   0   4   5        261.02        279.17         8.89 o
   1   4   5        816.55        844.69        14.26 o
   2   4   5        142.16        135.85         4.67 o
   3   4   5        292.34        316.21         5.52 o
   4   4   5         85.01         86.68         3.72 o
   5   4   5        308.98        309.92         7.72 o
   6   4   5        161.00        152.45         6.00 o
   7   4   5          0.35          0.16         1.12 o
   8   4   5          9.22          6.49         1.50 o
   9   4   5         44.66         33.03         2.90 o
  10   4   5         11.79          6.36         1.47 o
  11   4   5          0.27          0.35         0.90 o
  12   4   5          3.96          4.10         0.99 o
  -8   5   5         13.27          9.95         1.56 o
  -7   5   5         10.54         10.59         1.82 o
  -6   5   5        245.75        251.85         7.70 o
  -5   5   5         27.25         21.36         3.70 o
  -4   5   5          2.71          0.92         1.65 o
  -3   5   5          8.55         11.73         2.66 o
  -2   5   5         66.93         67.79         5.53 o
  -1   5   5         77.32         58.14         4.82 o
   0   5   5       2655.69       2454.39        46.96 o
   1   5   5        179.99        132.32         6.33 o
   2   5   5        976.58       1002.59        23.83 o
   3   5   5        455.05        464.92         7.42 o
   4   5   5         41.62         50.20         2.67 o
   5   5   5        345.58        372.90         8.75 o
   6   5   5        301.30        334.22         9.08 o
   7   5   5         79.70         79.59         5.90 o
   8   5   5        146.47        142.51         5.57 o
   9   5   5          7.94          2.07         1.63 o
  10   5   5        105.75        100.34         5.28 o
  11   5   5          3.54          3.77         2.15 o
  12   5   5         27.15         30.01         2.29 o
  -7   6   5        157.96        159.08        15.55 o
  -6   6   5          4.38          7.03         2.16 o
  -5   6   5         22.12         26.60         2.72 o
  -4   6   5        222.90        196.39         7.19 o
  -3   6   5        129.21        130.39         8.26 o
  -2   6   5          4.63          4.02         1.18 o
  -1   6   5         18.11         24.16         7.79 o
   0   6   5          1.87          5.75         6.80 o
   1   6   5       1413.18       1339.78        30.01 o
   2   6   5         61.50         51.96         6.19 o
   3   6   5        585.74        613.48        15.38 o
   4   6   5         19.04         17.52         2.65 o
   5   6   5        121.03        108.08         4.34 o
   6   6   5        655.95        655.32        13.11 o
   7   6   5         14.14         17.92         2.17 o
   8   6   5         30.75         26.74         2.39 o
   9   6   5        149.58        143.08         4.77 o
  10   6   5         12.54         15.16         2.24 o
  11   6   5         65.28         61.76         4.18 o
  12   6   5         10.34         10.79         1.34 o
  -6   7   5         25.48         33.62         3.18 o
  -5   7   5         54.13         55.59         4.92 o
  -4   7   5         76.07         75.99         6.37 o
  -3   7   5        591.64        568.14        16.95 o
  -2   7   5        104.94         95.21         7.04 o
  -1   7   5        126.28        117.01         5.38 o
   0   7   5         25.06         26.91         3.03 o
   1   7   5        924.65        881.87        19.59 o
   2   7   5         18.83         21.16         4.53 o
   3   7   5         29.78         25.61         4.76 o
   4   7   5        535.46        488.15        14.35 o
   5   7   5        161.27        138.36         7.79 o
   6   7   5        695.77        732.01        17.70 o
   7   7   5         41.57         42.32         4.51 o
   8   7   5        435.58        421.50         9.87 o
   9   7   5         46.84         51.52         7.84 o
  10   7   5          0.63          2.61         2.30 o
  11   7   5         80.68         76.39         3.77 o
  12   7   5          5.71          6.77         1.70 o
  -5   8   5          1.84          2.77         0.91 o
  -4   8   5          6.06          4.51         2.02 o
  -3   8   5        120.34        116.42         7.49 o
  -2   8   5          3.07          3.50         1.98 o
  -1   8   5         82.98         88.41         4.76 o
   0   8   5        203.04        230.89         7.59 o
   1   8   5       1813.67       1651.31        29.06 o
   2   8   5        191.80        161.07         9.12 o
   3   8   5        108.57        104.27         7.33 o
   4   8   5        276.70        273.32         7.82 o
   5   8   5         36.11         34.59         2.89 o
   6   8   5         40.27         35.53         4.29 o
   7   8   5        385.96        347.25        12.93 o
   8   8   5         87.22         76.03         4.36 o
   9   8   5         72.83         68.38         4.48 o
  10   8   5          6.30          3.54         1.26 o
  11   8   5          1.88          0.38         1.19 o
  12   8   5         33.97         36.86         3.05 o
  -4   9   5          0.03          0.26         0.97 o
  -3   9   5          0.07         -1.29         1.56 o
  -2   9   5         27.48         23.94         3.35 o
  -1   9   5          1.61          0.88         0.95 o
   0   9   5         62.00         67.71         4.13 o
   1   9   5          0.02          0.30         1.51 o
   2   9   5          1.29          0.37         1.85 o
   3   9   5         14.51         17.37         2.28 o
   4   9   5          5.59         11.24         2.90 o
   5   9   5          9.45         11.25         3.34 o
   6   9   5          9.37          5.87         1.69 o
   7   9   5          0.00         -1.49         2.21 o
   8   9   5        105.06         98.74         5.81 o
   9   9   5          2.20          1.72         2.40 o
  10   9   5         31.42         40.35         2.32 o
  11   9   5         14.09         18.56         2.53 o
  -3  10   5          1.96          0.86         0.85 o
  -2  10   5          1.57          4.31         1.64 o
  -1  10   5         13.09         14.79         2.56 o
   0  10   5          7.28          3.24         1.02 o
   1  10   5        183.18        193.64         9.90 o
   2  10   5        357.78        315.12        12.88 o
   3  10   5         87.45         88.91         4.77 o
   4  10   5          3.22         -0.22         1.26 o
   5  10   5        295.31        292.80        11.98 o
   6  10   5         42.24         40.83         3.19 o
   7  10   5         27.47         28.57         3.88 o
   8  10   5          4.29          4.68         1.44 o
   9  10   5         29.87         22.56         2.33 o
  10  10   5          8.21          5.53         1.19 o
  11  10   5          5.99          4.17         1.26 o
  -1  11   5         24.05         28.61         1.98 o
   0  11   5          2.92          3.80         0.84 o
   1  11   5         77.26         92.51         4.22 o
   2  11   5          2.85          2.18         1.80 o
   3  11   5         45.87         46.60         4.00 o
   4  11   5          1.15          0.92         1.13 o
   5  11   5          7.94          4.86         1.86 o
   6  11   5         38.74         41.13         2.92 o
   7  11   5          1.13          0.40         0.98 o
   8  11   5         51.07         54.97         3.23 o
   9  11   5         41.45         42.81         3.79 o
  10  11   5          6.70          4.61         0.89 o
   1  12   5         11.49         17.19         2.09 o
   2  12   5         65.16         70.59         4.39 o
   3  12   5         13.64         19.20         1.88 o
   4  12   5          2.18          2.77         1.12 o
   5  12   5         36.50         34.72         3.34 o
   6  12   5          0.05          0.09         1.19 o
   7  12   5          8.91          4.84         1.65 o
   8  12   5         14.81         18.72         2.44 o
   9  12   5         26.10         32.28         2.78 o
  -5 -12   6          0.12          0.26         0.80 o
  -4 -12   6          3.84          2.81         0.98 o
  -3 -12   6         28.47         29.46         2.66 o
  -2 -12   6          0.55          0.66         0.94 o
  -1 -12   6         17.91         19.66         2.12 o
  -7 -11   6         22.13         17.19         2.52 o
  -6 -11   6          0.25         -1.35         1.35 o
  -5 -11   6          7.73          8.31         1.89 o
  -4 -11   6         31.55         32.93         2.36 o
  -3 -11   6         70.61         65.75         3.42 o
  -2 -11   6         52.35         58.89         3.22 o
  -1 -11   6         13.59         16.85         1.47 o
   0 -11   6         15.12         14.63         1.68 o
   1 -11   6         37.28         38.61         3.23 o
  -8 -10   6         30.14         26.15         1.92 o
  -7 -10   6         44.29         46.91         2.88 o
  -6 -10   6          0.19         -0.50         1.49 o
  -5 -10   6         47.64         55.64         3.30 o
  -4 -10   6         22.14         18.33         2.09 o
  -3 -10   6        185.82        211.15         6.75 o
  -2 -10   6        168.46        170.73         5.05 o
  -1 -10   6          0.22          1.58         1.06 o
   0 -10   6         17.82         20.79         2.22 o
   1 -10   6         14.55         14.20         1.91 o
   2 -10   6          3.33          4.24         1.04 o
   3 -10   6          1.35          0.96         1.02 o
  -9  -9   6          3.44          3.84         1.47 o
  -8  -9   6         36.31         34.83         2.55 o
  -7  -9   6          0.48          0.55         1.58 o
  -6  -9   6          1.63          1.64         1.22 o
  -5  -9   6        151.35        144.22         5.69 o
  -4  -9   6         76.28         78.35         4.30 o
  -3  -9   6         36.35         34.34         2.43 o
  -2  -9   6         24.14         23.68         2.58 o
  -1  -9   6          7.96          6.95         1.54 o
   0  -9   6         51.77         53.81         5.00 o
   1  -9   6          0.01         -0.43         1.67 o
   2  -9   6          0.29          1.53         1.40 o
   3  -9   6         10.71         12.71         1.64 o
   4  -9   6         76.61         72.88         4.67 o
 -10  -8   6          8.23          8.95         2.80 o
  -9  -8   6         16.44         19.50         2.85 o
  -8  -8   6         26.10         30.33         3.89 o
  -7  -8   6          0.13         -1.27         1.27 o
  -6  -8   6         77.67         73.99         4.25 o
  -5  -8   6         97.37         88.32         4.59 o
  -4  -8   6        198.61        198.78         5.50 o
  -3  -8   6        173.32        156.59        13.29 o
  -2  -8   6          1.51          3.12         1.30 o
  -1  -8   6         56.46         54.20         3.68 o
   0  -8   6        500.32        499.40        25.13 o
   1  -8   6        226.53        224.10         7.63 o
   2  -8   6         84.56         89.33         5.21 o
   3  -8   6          1.90          1.46         1.21 o
   4  -8   6          9.97          7.08         2.10 o
   5  -8   6         90.00         97.64         4.24 o
 -10  -7   6         13.43         12.02         1.14 o
  -9  -7   6         23.11         23.06         3.18 o
  -8  -7   6         51.85         42.06         4.68 o
  -7  -7   6         49.85         52.23         3.67 o
  -6  -7   6        100.34         85.18         4.56 o
  -5  -7   6          8.16          6.29         1.96 o
  -4  -7   6          4.48          3.55         1.24 o
  -3  -7   6         86.84         90.46         4.56 o
  -2  -7   6        142.64        147.47         5.68 o
  -1  -7   6        160.64        161.31         5.92 o
   0  -7   6        258.52        256.28         7.85 o
   1  -7   6         76.56         69.34         4.30 o
   2  -7   6        187.17        191.70         8.95 o
   3  -7   6        195.77        192.66        11.96 o
   4  -7   6          9.78         10.45         1.74 o
   5  -7   6          8.78          8.53         1.23 o
   6  -7   6          1.77          0.64         1.15 o
   7  -7   6          2.30          1.38         0.95 o
 -10  -6   6         66.89         67.70         5.15 o
  -9  -6   6          1.19          1.87         1.84 o
  -8  -6   6          2.58          3.60         2.20 o
  -7  -6   6         11.48          9.16         1.47 o
  -6  -6   6          4.14          3.35         1.76 o
  -5  -6   6        123.50        119.67         5.18 o
  -4  -6   6        432.83        446.69         8.80 o
  -3  -6   6         12.53         12.84         2.53 o
  -2  -6   6          0.18         -1.29         1.29 o
  -1  -6   6         43.83         44.57         3.76 o
   0  -6   6         43.93         43.36         3.58 o
   1  -6   6          1.95          1.92         1.33 o
   2  -6   6          5.65          3.98         1.17 o
   3  -6   6         24.84         20.48         1.85 o
   4  -6   6         69.97         74.82         7.17 o
   5  -6   6          0.01          1.27         0.92 o
   6  -6   6        160.59        169.94         8.61 o
   7  -6   6         59.63         70.49         5.05 o
   8  -6   6         25.17         38.45         3.08 o
 -10  -5   6          5.62          3.29         2.69 o
  -9  -5   6          4.91          2.51         0.98 o
  -8  -5   6         48.27         41.18         4.66 o
  -7  -5   6        157.34        141.59         8.44 o
  -6  -5   6         53.50         41.54         4.24 o
  -5  -5   6          1.47          0.12         0.68 o
  -4  -5   6        259.94        284.46        10.17 o
  -3  -5   6        223.69        197.00         6.21 o
  -2  -5   6        115.08        108.75         6.86 o
  -1  -5   6        807.99        863.40        14.69 o
   0  -5   6        273.53        305.69         8.79 o
   1  -5   6        304.08        325.83        10.93 o
   2  -5   6        205.54        222.60        10.35 o
   3  -5   6         28.19         31.28         6.00 o
   4  -5   6         59.07         52.55         3.48 o
   5  -5   6          3.67          8.48         2.20 o
   6  -5   6         86.21         84.02         6.45 o
   7  -5   6          3.90          1.92         1.58 o
   8  -5   6         17.02         17.68         2.80 o
   9  -5   6          7.28          7.07         1.40 o
 -10  -4   6         41.43         49.78         2.84 o
  -9  -4   6          9.65         10.32         1.52 o
  -8  -4   6          0.74         -0.95         1.81 o
  -7  -4   6        248.32        240.55        10.88 o
  -6  -4   6          7.16          6.05         1.37 o
  -5  -4   6          3.04          3.94         2.47 o
  -4  -4   6         34.75         36.36         3.66 o
  -3  -4   6         28.53         32.54         3.30 o
  -2  -4   6        532.17        488.19        18.27 o
  -1  -4   6        542.24        496.73        14.59 o
   0  -4   6        276.27        314.94         8.14 o
   1  -4   6       1364.46       1422.13        38.97 o
   2  -4   6          1.11          4.71         1.20 o
   3  -4   6         37.96         39.76         3.93 o
   4  -4   6         41.45         41.89         4.40 o
   5  -4   6         86.62         92.42         3.83 o
   6  -4   6        494.82        450.19        14.76 o
   7  -4   6          0.31         -1.09         1.81 o
   8  -4   6          9.53          8.86         2.67 o
   9  -4   6          0.17         -1.08         1.31 o
 -10  -3   6          0.19          1.32         1.37 o
  -9  -3   6          0.01         -0.20         0.93 o
  -8  -3   6          2.74          2.35         1.67 o
  -7  -3   6         70.28         63.29         5.69 o
  -6  -3   6        127.36        126.18         7.51 o
  -5  -3   6         16.82         13.49         3.49 o
  -4  -3   6        418.25        460.84         9.89 o
  -3  -3   6        903.21        924.15        20.87 o
  -2  -3   6        259.88        252.79         8.44 o
  -1  -3   6       1379.60       1423.98        28.03 o
   0  -3   6       1086.71       1181.51        31.90 o
   1  -3   6          4.26          2.00         1.05 o
   2  -3   6       1132.80       1161.17        18.14 o
   3  -3   6        485.65        561.83        10.48 o
   4  -3   6         26.20         28.85         4.78 o
   5  -3   6         34.55         29.93         3.67 o
   6  -3   6         61.54         60.63         3.13 o
   7  -3   6          4.49          5.46         1.23 o
   8  -3   6          1.44          0.10         1.01 o
   9  -3   6         11.45          7.39         2.07 o
  10  -3   6          0.01         -1.13         1.14 o
 -10  -2   6         34.89         38.85         3.68 o
  -9  -2   6         84.13         91.91         6.65 o
  -8  -2   6        564.19        632.79        18.27 o
  -7  -2   6         12.49         10.19         2.96 o
  -6  -2   6         27.18         23.52         3.40 o
  -5  -2   6         28.67         28.84         5.04 o
  -4  -2   6        214.88        227.79        12.17 o
  -3  -2   6        238.18        264.83         6.62 o
  -2  -2   6          8.22          4.44         0.98 o
  -1  -2   6        127.20        114.75         5.21 o
   0  -2   6        112.10        108.04         7.12 o
   1  -2   6        270.39        258.86         8.34 o
   2  -2   6       1277.99       1353.31        27.65 o
   3  -2   6        304.01        351.37         6.33 o
   4  -2   6         68.97         81.64         4.94 o
   5  -2   6         10.78         19.29         3.97 o
   6  -2   6          0.73          1.37         0.98 o
   7  -2   6        218.31        202.56         5.68 o
   8  -2   6          1.76          2.35         1.10 o
   9  -2   6          3.21          3.96         1.05 o
  10  -2   6          0.14          0.07         0.80 o
 -10  -1   6          2.13          5.28         1.59 o
  -9  -1   6          1.83          2.91         1.79 o
  -8  -1   6         45.87         47.90         5.12 o
  -7  -1   6          6.97          7.50         2.46 o
  -6  -1   6          0.54          0.78         1.14 o
  -5  -1   6         96.57         97.85         8.81 o
  -4  -1   6        568.14        557.02        19.16 o
  -3  -1   6        905.52        936.56        48.00 o
  -2  -1   6       1106.02       1102.01        19.58 o
  -1  -1   6       2508.58       2538.47        19.41 o
   0  -1   6       1948.51       1867.75        18.72 o
   1  -1   6        174.54        189.97         8.71 o
   2  -1   6        124.45        145.52         6.35 o
   3  -1   6         23.34         22.18         1.39 o
   4  -1   6        478.10        524.01        14.80 o
   5  -1   6       1425.58       1467.89        36.50 o
   6  -1   6         24.60         27.53         4.59 o
   7  -1   6         15.88         14.85         1.63 o
   8  -1   6          8.09          9.58         1.46 o
   9  -1   6          0.13          1.00         1.17 o
  10  -1   6          3.21          2.46         0.83 o
  11  -1   6         13.63         21.60         3.15 o
 -10   0   6          2.31          3.82         1.29 o
  -9   0   6         33.93         38.86         4.15 o
  -8   0   6          2.89          8.69         2.84 o
  -7   0   6         56.92         63.63         6.01 o
  -6   0   6         70.23         64.66         5.78 o
  -5   0   6         14.05          8.64         2.55 o
  -4   0   6         62.41         46.47         5.97 o
  -3   0   6        181.67        187.22        10.65 o
  -2   0   6        101.60        113.19         4.91 o
  -1   0   6        194.74        227.91        11.03 o
   0   0   6       6173.29       6156.51        37.30 o
   1   0   6        949.74       1003.72        12.40 o
   2   0   6        402.79        404.34         9.82 o
   3   0   6        203.68        211.01         4.59 o
   4   0   6        276.36        303.81         8.72 o
   5   0   6          8.13          5.16         1.29 o
   6   0   6         69.92         75.55         4.43 o
   7   0   6          9.76          8.97         1.76 o
   8   0   6        843.45        797.93        10.48 o
   9   0   6        153.41        161.70         4.38 o
  10   0   6         44.49         56.76         3.59 o
  11   0   6          1.38         -0.18         0.82 o
  -9   1   6          1.76          2.71         1.36 o
  -8   1   6         17.03         13.52         2.87 o
  -7   1   6          0.60         -0.60         1.75 o
  -6   1   6          0.93          2.40         1.49 o
  -5   1   6         10.82         10.20         1.91 o
  -4   1   6        866.72        925.08        18.73 o
  -3   1   6        502.16        489.23        17.58 o
  -2   1   6        672.73        726.98        13.27 o
  -1   1   6        216.85        203.26         5.09 o
   0   1   6        157.97        172.56         6.48 o
   1   1   6       4106.41       4062.12        24.20 o
   2   1   6        775.71        825.25         8.50 o
   3   1   6        301.70        278.47         5.01 o
   4   1   6        113.07        136.52         3.94 o
   5   1   6        597.19        669.02        11.41 o
   6   1   6         15.19         15.07         2.71 o
   7   1   6         19.42         25.14         3.34 o
   8   1   6        173.66        162.98         5.66 o
   9   1   6         25.38         21.99         2.51 o
  10   1   6        162.38        164.22         5.22 o
  11   1   6          0.12         -0.27         2.42 o
  12   1   6         10.34         18.05         2.22 o
  -9   2   6         24.59         25.00         2.73 o
  -8   2   6        143.00        142.05         7.86 o
  -7   2   6         55.59         50.62         5.33 o
  -6   2   6         62.03         54.50         5.50 o
  -5   2   6          5.68          4.38         1.79 o
  -4   2   6         96.68         87.97        12.09 o
  -3   2   6       1655.95       1718.09        20.03 o
  -2   2   6       1411.85       1483.32        40.12 o
  -1   2   6         17.66         18.65         1.64 o
   0   2   6        265.72        314.35         8.25 o
   1   2   6        459.02        480.44         7.46 o
   2   2   6        288.48        283.56         4.60 o
   3   2   6          3.10          8.54         1.88 o
   4   2   6          4.12          3.20         1.00 o
   5   2   6       1079.72       1188.92        21.68 o
   6   2   6        937.95       1041.52        19.18 o
   7   2   6        119.67        106.69         6.85 o
   8   2   6        219.50        209.22         5.50 o
   9   2   6        374.81        370.06         9.43 o
  10   2   6         57.08         47.06         4.18 o
  11   2   6         77.04         91.73         4.27 o
  12   2   6          8.27         12.40         1.36 o
  -8   3   6          4.65          5.93         1.65 o
  -7   3   6         76.12         78.53         6.21 o
  -6   3   6         84.94         82.41         6.72 o
  -5   3   6         27.53         30.17         4.06 o
  -4   3   6          8.19         11.45         1.77 o
  -3   3   6         81.01         82.66         5.77 o
  -2   3   6          1.81          1.03         0.79 o
  -1   3   6        266.99        299.08         7.59 o
   0   3   6        548.23        540.99        17.16 o
   1   3   6         60.36         44.70         3.71 o
   2   3   6        487.01        533.56        25.03 o
   3   3   6       2251.15       2357.25        17.81 o
   4   3   6        139.60        129.22         4.44 o
   5   3   6        488.46        492.62        11.67 o
   6   3   6         13.81         12.78         1.76 o
   7   3   6         50.57         50.75         4.77 o
   8   3   6        105.06        109.57         3.98 o
   9   3   6        247.56        245.95         8.01 o
  10   3   6          5.46          3.27         1.15 o
  11   3   6          4.69          4.83         1.25 o
  12   3   6          3.41          3.85         0.91 o
  -8   4   6         18.35         17.43         1.60 o
  -7   4   6          3.70          1.22         1.15 o
  -6   4   6         12.53         12.27         2.85 o
  -5   4   6        141.86        126.21         8.23 o
  -4   4   6          0.52          3.50         1.86 o
  -3   4   6          4.72          4.75         3.66 o
  -2   4   6        244.57        244.32        15.34 o
  -1   4   6         10.29         11.98         1.78 o
   0   4   6        778.39        759.96        15.34 o
   1   4   6        305.64        313.70        13.36 o
   2   4   6       1763.32       1860.84        73.80 o
   3   4   6        122.33        128.61         4.44 o
   4   4   6        661.36        695.10        11.06 o
   5   4   6          0.01          1.12         0.84 o
   6   4   6         53.84         58.39         4.57 o
   7   4   6         19.54         17.95         2.33 o
   8   4   6        300.62        290.91         7.34 o
   9   4   6          0.02          2.09         1.53 o
  10   4   6          7.36          4.37         1.21 o
  11   4   6          0.20         -0.99         0.99 o
  12   4   6          2.92          1.40         1.27 o
  -7   5   6          7.92          6.69         1.31 o
  -6   5   6         27.31         25.97         2.52 o
  -5   5   6          9.08          5.42         2.37 o
  -4   5   6         14.02          8.78         2.52 o
  -3   5   6          7.70         10.71         2.42 o
  -2   5   6         47.08         52.16         5.04 o
  -1   5   6        980.62        913.47        27.15 o
   0   5   6         78.80        104.14         6.27 o
   1   5   6        508.01        510.56        18.93 o
   2   5   6         25.86         35.65         4.75 o
   3   5   6        176.35        199.23         6.04 o
   4   5   6        113.14        124.96         6.10 o
   5   5   6          0.25          0.35         0.95 o
   6   5   6        342.89        364.55         9.58 o
   7   5   6          0.23         -2.34         2.59 o
   8   5   6        390.66        371.51         7.40 o
   9   5   6          0.13         -1.41         2.88 o
  10   5   6        158.70        174.27         6.44 o
  11   5   6         64.49         91.22        27.49 o
  12   5   6         10.35          8.79         1.94 o
  -7   6   6          4.51          5.25         1.24 o
  -6   6   6          5.93          8.54         2.03 o
  -5   6   6         36.95         28.73         2.74 o
  -4   6   6         34.21         30.95         2.97 o
  -3   6   6        460.73        435.92        15.13 o
  -2   6   6         36.24         42.47         3.33 o
  -1   6   6         10.58         14.66         4.52 o
   0   6   6        126.74        122.69         7.44 o
   1   6   6        125.42        118.75        10.12 o
   2   6   6        611.21        619.70        21.83 o
   3   6   6        132.51        145.81         7.09 o
   4   6   6         36.19         29.83         3.23 o
   5   6   6         29.19         27.40         3.22 o
   6   6   6          1.26          2.02         2.98 o
   7   6   6         78.02         85.51         4.25 o
   8   6   6        278.76        257.26         7.59 o
   9   6   6         88.12         70.58         4.73 o
  10   6   6         56.14         60.63         7.23 o
  11   6   6         27.74         55.82        34.96 o
  12   6   6          0.99          3.15         1.42 o
  -6   7   6          0.10          0.86         1.04 o
  -5   7   6         14.21         14.94         2.57 o
  -4   7   6         13.12          9.54         2.54 o
  -3   7   6        455.03        443.98        14.80 o
  -2   7   6        103.44        101.66         5.68 o
  -1   7   6         33.80         24.39         2.63 o
   0   7   6         86.02         84.39         4.50 o
   1   7   6        423.76        438.00        11.98 o
   2   7   6          1.35         -1.00         1.39 o
   3   7   6          0.21         -0.04         1.77 o
   4   7   6        413.19        387.06        18.25 o
   5   7   6         68.87         73.52         8.26 o
   6   7   6         80.50         84.52         6.30 o
   7   7   6        150.14        140.06         8.07 o
   8   7   6         15.79         10.24         2.75 o
   9   7   6         62.92         57.77         3.05 o
  10   7   6         46.99         46.74         3.25 o
  11   7   6         55.77         49.91         4.43 o
  12   7   6          4.04          4.07         1.45 o
  -5   8   6         21.75         20.91         5.24 o
  -4   8   6         28.34         22.42         3.05 o
  -3   8   6         96.58         91.44         6.45 o
  -2   8   6         25.25         26.02         3.75 o
  -1   8   6        257.78        273.77         8.29 o
   0   8   6          0.93          0.65         1.16 o
   1   8   6        341.17        324.50        13.13 o
   2   8   6        691.16        663.64        18.53 o
   3   8   6          3.58          5.33         2.27 o
   4   8   6          9.03          6.57         1.52 o
   5   8   6        732.39        746.25        13.22 o
   6   8   6        505.56        508.65        15.32 o
   7   8   6        558.79        575.20        16.66 o
   8   8   6         74.27         58.99         5.50 o
   9   8   6         12.23          8.24         2.11 o
  10   8   6          0.05          0.09         1.28 o
  11   8   6         30.35         30.23         3.29 o
  12   8   6          3.72          5.49         1.41 o
  -4   9   6         14.80         17.13         2.16 o
  -3   9   6          0.90          1.25         1.26 o
  -2   9   6         10.35          8.85         2.14 o
  -1   9   6         15.44         17.96         2.18 o
   0   9   6         12.97         10.01         1.76 o
   1   9   6         49.84         34.47         4.46 o
   2   9   6        181.11        172.20         9.63 o
   3   9   6        113.97        104.37         7.64 o
   4   9   6          3.08          4.15         1.14 o
   5   9   6         30.54         32.18         2.92 o
   6   9   6         19.55         15.93         2.15 o
   7   9   6          4.12          6.80         2.26 o
   8   9   6        156.62        153.05         5.99 o
   9   9   6        128.96        122.04         5.16 o
  10   9   6          2.75          2.17         0.90 o
  11   9   6          0.21          1.32         1.17 o
  -2  10   6          0.27          2.42         1.27 o
  -1  10   6         12.39         15.97         1.79 o
   0  10   6          0.16          0.71         0.98 o
   1  10   6          8.77         11.21         2.82 o
   2  10   6         24.25         24.22         6.91 o
   3  10   6        335.85        319.90        13.08 o
   4  10   6         35.41         35.89         4.68 o
   5  10   6        402.23        416.01         9.82 o
   6  10   6         76.79         85.64         4.56 o
   7  10   6         98.93        105.32         6.94 o
   8  10   6         22.15         21.21         2.35 o
   9  10   6        277.99        319.03         7.71 o
  10  10   6         28.20         23.57         1.64 o
  11  10   6          1.85          0.59         0.76 o
  -1  11   6          1.29         -0.22         0.80 o
   0  11   6          1.04          1.04         0.78 o
   1  11   6          9.26         13.77         1.72 o
   2  11   6         68.17         83.49         4.06 o
   3  11   6         55.20         58.61         3.51 o
   4  11   6          2.81          1.16         1.57 o
   5  11   6         10.62         12.86         2.90 o
   6  11   6          5.08          3.27         1.12 o
   7  11   6         38.70         35.99         2.78 o
   8  11   6         59.37         58.16         3.27 o
   9  11   6          2.25          2.15         1.03 o
  10  11   6         22.45         16.63         2.40 o
   2  12   6         27.56         23.15         2.80 o
   3  12   6          0.74         -0.69         1.39 o
   4  12   6         18.38         13.67         1.58 o
   5  12   6          0.11          1.37         1.26 o
   6  12   6         10.15         10.03         1.91 o
   7  12   6          3.84          4.65         1.58 o
   8  12   6         25.89         34.83         3.14 o
   9  12   6          0.08          1.60         1.01 o
  -6 -11   7          5.00          2.91         1.32 o
  -5 -11   7          7.68          6.81         1.87 o
  -4 -11   7         40.42         44.66         3.10 o
  -3 -11   7         58.99         69.05         3.21 o
  -2 -11   7          7.14          8.75         1.28 o
  -1 -11   7         20.15         20.02         2.74 o
   0 -11   7          5.41          5.50         1.59 o
   1 -11   7          0.89         -0.16         0.88 o
  -8 -10   7          4.37          6.16         1.36 o
  -7 -10   7          1.27          1.05         1.38 o
  -6 -10   7          0.44          2.03         1.19 o
  -5 -10   7         21.09         16.29         2.68 o
  -4 -10   7          7.78          8.95         1.48 o
  -3 -10   7         20.50         20.10         2.16 o
  -2 -10   7          3.57          6.41         1.54 o
  -1 -10   7         23.52         23.66         2.49 o
   0 -10   7          0.01          0.83         1.17 o
   1 -10   7          0.62          0.68         1.82 o
   2 -10   7          0.64          1.26         1.23 o
   3 -10   7          0.57          1.86         1.10 o
  -9  -9   7         49.01         62.51         3.75 o
  -8  -9   7         17.05         19.41         2.91 o
  -7  -9   7        131.47        131.86         4.98 o
  -6  -9   7          2.34          3.05         1.22 o
  -5  -9   7         14.44          9.03         2.22 o
  -4  -9   7          5.73          6.02         1.42 o
  -3  -9   7         24.28         29.87         2.71 o
  -2  -9   7        150.51        157.53         6.96 o
  -1  -9   7          8.88          9.67         1.49 o
   0  -9   7         62.92         60.23         4.00 o
   1  -9   7         12.91         15.83         2.17 o
   2  -9   7          0.33         -1.01         1.36 o
   3  -9   7          0.10          0.90         0.90 o
   4  -9   7         18.69         19.33         2.52 o
  -9  -8   7          0.01          0.11         1.17 o
  -8  -8   7          0.89          0.12         1.96 o
  -7  -8   7          1.12         -0.80         1.20 o
  -6  -8   7          0.34          1.87         1.66 o
  -5  -8   7          0.14         -0.39         1.12 o
  -4  -8   7         48.40         44.31         2.67 o
  -3  -8   7        651.32        704.14        12.82 o
  -2  -8   7        304.67        313.20        11.44 o
  -1  -8   7        253.54        242.48        11.24 o
   0  -8   7         49.59         46.38         5.24 o
   1  -8   7        727.88        707.38        19.01 o
   2  -8   7         79.51         86.85        11.57 o
   3  -8   7         49.38         54.33         4.43 o
   4  -8   7         89.02         83.54         5.81 o
   5  -8   7         67.32         65.56         4.39 o
 -10  -7   7         10.13          8.71         1.56 o
  -9  -7   7          0.77         -0.75         1.49 o
  -8  -7   7         52.84         57.11         5.18 o
  -7  -7   7        117.13        116.22         5.23 o
  -6  -7   7         32.92         26.56         2.69 o
  -5  -7   7          0.30          0.44         1.10 o
  -4  -7   7         52.95         55.60         2.88 o
  -3  -7   7         14.59         15.67         2.06 o
  -2  -7   7        120.23        112.12         5.08 o
  -1  -7   7         27.72         26.21         3.66 o
   0  -7   7          7.73          4.59         1.91 o
   1  -7   7        171.25        153.59         8.80 o
   2  -7   7         62.62         65.09         4.11 o
   3  -7   7         26.25         24.67         2.09 o
   4  -7   7         96.03        108.70         4.91 o
   5  -7   7         32.70         39.46         2.87 o
   6  -7   7         25.71         34.61         3.34 o
   7  -7   7          2.36          2.02         0.94 o
 -10  -6   7          1.58          1.59         1.18 o
  -9  -6   7         15.47         17.23         1.74 o
  -8  -6   7          6.75         10.90         2.73 o
  -7  -6   7          4.34          0.74         1.06 o
  -6  -6   7        278.31        251.76         7.91 o
  -5  -6   7         12.49         11.42         1.85 o
  -4  -6   7          0.00          0.24         0.93 o
  -3  -6   7         23.30         24.18         3.34 o
  -2  -6   7        156.87        153.90         7.02 o
  -1  -6   7        203.95        207.62         8.14 o
   0  -6   7        319.25        299.85         9.82 o
   1  -6   7        128.30        129.36         4.60 o
   2  -6   7         57.69         54.17         3.70 o
   3  -6   7          0.92          1.11         1.05 o
   4  -6   7         37.16         43.39         3.34 o
   5  -6   7        118.02        133.97         5.60 o
   6  -6   7          0.23          0.41         1.03 o
   7  -6   7          0.69         -1.53         1.53 o
   8  -6   7         13.11         16.53         1.96 o
 -10  -5   7          8.08         11.68         2.13 o
  -9  -5   7          3.79          4.47         1.19 o
  -8  -5   7          7.49         10.27         2.64 o
  -7  -5   7        253.37        236.13        10.96 o
  -6  -5   7        397.09        360.85         9.71 o
  -5  -5   7          1.18          0.58         0.96 o
  -4  -5   7          0.72         -1.39         1.39 o
  -3  -5   7         10.64         11.22         1.56 o
  -2  -5   7        306.93        305.55         9.26 o
  -1  -5   7        205.76        217.01         7.77 o
   0  -5   7        129.68        113.57         5.62 o
   1  -5   7         28.46         27.76         3.44 o
   2  -5   7         18.19         19.51         2.41 o
   3  -5   7        103.15        105.65         4.33 o
   4  -5   7         30.08         26.78         3.56 o
   5  -5   7        155.82        150.71         6.09 o
   6  -5   7         38.79         44.10         3.28 o
   7  -5   7         71.27         57.47         5.11 o
   8  -5   7          0.35          0.75         1.30 o
 -10  -4   7          1.02          1.06         1.11 o
  -9  -4   7          8.28          8.51         2.20 o
  -8  -4   7          3.55          2.92         1.71 o
  -7  -4   7          4.45          5.50         2.04 o
  -6  -4   7          6.84          5.54         1.38 o
  -5  -4   7         82.96         88.10         4.48 o
  -4  -4   7         23.80         18.48         4.10 o
  -3  -4   7          4.60          5.58         1.74 o
  -2  -4   7         78.75         81.66         7.98 o
  -1  -4   7        122.03        115.55         6.45 o
   0  -4   7         16.79         15.56         2.05 o
   1  -4   7        262.69        273.09         8.07 o
   2  -4   7         28.85         20.55         2.24 o
   3  -4   7         39.70         36.06         4.02 o
   4  -4   7         36.06         34.27         3.52 o
   5  -4   7         47.80         53.01         3.59 o
   6  -4   7        911.32        939.87        14.82 o
   7  -4   7         17.45         15.69         3.12 o
   8  -4   7          0.01         -0.45         1.54 o
   9  -4   7         50.97         57.06         4.16 o
 -10  -3   7         11.78         14.30         2.24 o
  -9  -3   7         47.13         46.51         4.63 o
  -8  -3   7        111.02         99.76         5.04 o
  -7  -3   7         11.54          9.69         2.60 o
  -6  -3   7         18.46         17.03         3.06 o
  -5  -3   7        261.21        263.81         8.63 o
  -4  -3   7          1.16          2.57         1.29 o
  -3  -3   7        136.71        141.60         7.07 o
  -2  -3   7        681.40        665.40        32.49 o
  -1  -3   7        444.16        405.05        15.80 o
   0  -3   7       2182.93       2377.73        26.55 o
   1  -3   7         17.13         16.19         2.31 o
   2  -3   7         36.40         35.31         2.81 o
   3  -3   7         50.65         58.99         4.44 o
   4  -3   7        105.58        101.41         9.31 o
   5  -3   7        135.73        132.16         4.05 o
   6  -3   7        159.99        140.83         4.09 o
   7  -3   7         20.10         19.24         2.24 o
   8  -3   7          4.88          4.08         1.32 o
   9  -3   7          0.01          0.99         0.89 o
  10  -3   7          4.35          3.12         1.26 o
 -10  -2   7         18.19         24.29         2.74 o
  -9  -2   7          0.14          0.97         1.47 o
  -8  -2   7          3.73          0.59         1.87 o
  -7  -2   7        109.96        107.84         5.29 o
  -6  -2   7        183.72        186.88         9.33 o
  -5  -2   7         64.87         52.37         6.80 o
  -4  -2   7        191.81        154.14        10.91 o
  -3  -2   7        384.95        399.07        11.19 o
  -2  -2   7        527.58        507.67        12.05 o
  -1  -2   7       2994.49       2931.26        27.80 o
   0  -2   7          0.60          0.98         1.77 o
   1  -2   7       1184.67       1378.71        18.68 o
   2  -2   7       1818.60       2037.90        17.46 o
   3  -2   7        231.52        238.17         8.21 o
   4  -2   7        148.47        162.08         7.41 o
   5  -2   7         10.68          6.07         2.63 o
   6  -2   7        302.43        304.50         6.62 o
   7  -2   7        230.07        223.57         7.38 o
   8  -2   7         39.93         38.62         2.62 o
   9  -2   7          5.61          4.91         1.40 o
  10  -2   7         14.97         14.67         2.24 o
 -10  -1   7         93.33         98.70         4.82 o
  -9  -1   7         14.01         17.62         2.94 o
  -8  -1   7          4.66          6.24         2.45 o
  -7  -1   7        227.36        217.47        10.81 o
  -6  -1   7         87.30         81.24         4.53 o
  -5  -1   7         69.67         55.82         7.11 o
  -4  -1   7         54.95         77.98         7.56 o
  -3  -1   7        180.67        201.96        11.30 o
  -2  -1   7        995.06       1010.32        21.57 o
  -1  -1   7        211.96        221.93         7.32 o
   0  -1   7         51.70         63.65         5.56 o
   1  -1   7        566.36        621.29        17.13 o
   2  -1   7          7.95          1.60         0.75 o
   3  -1   7        369.56        385.04         9.87 o
   4  -1   7         11.00         13.49         1.76 o
   5  -1   7         36.71         37.07         3.67 o
   6  -1   7         18.34         23.73         4.53 o
   7  -1   7         41.57         43.68         3.21 o
   8  -1   7        170.47        163.22         5.13 o
   9  -1   7         23.34         21.25         1.61 o
  10  -1   7         15.55         15.70         1.52 o
  -9   0   7          0.18          1.91         1.51 o
  -8   0   7         64.79         74.36         6.15 o
  -7   0   7         70.68         67.01         6.18 o
  -6   0   7         97.17         97.71         7.26 o
  -5   0   7          3.32          5.31         1.76 o
  -4   0   7        245.47        201.17        12.56 o
  -3   0   7        896.64        828.78        23.31 o
  -2   0   7       3261.28       3272.87        70.95 o
  -1   0   7       2313.12       2312.88        22.78 o
   0   0   7        174.83        152.64         4.65 o
   1   0   7         27.33         34.08         2.64 o
   2   0   7        219.59        257.46         9.97 o
   3   0   7          3.70          3.97         0.91 o
   4   0   7         33.07         33.72         2.46 o
   5   0   7          0.51          1.68         0.95 o
   6   0   7        262.12        270.23         8.50 o
   7   0   7         13.27         11.89         1.37 o
   8   0   7        526.90        486.11         8.86 o
   9   0   7        366.40        348.55         6.49 o
  10   0   7          4.37          3.06         3.90 o
  11   0   7         15.81         12.94         2.03 o
  -9   1   7          1.21          3.48         1.45 o
  -8   1   7          0.33          0.64         1.46 o
  -7   1   7         18.80         14.27         3.01 o
  -6   1   7        427.72        418.45        14.88 o
  -5   1   7         30.15         32.01         4.17 o
  -4   1   7        482.63        472.75        14.06 o
  -3   1   7          7.24          4.73         2.65 o
  -2   1   7          3.54          2.69         2.36 o
  -1   1   7        476.47        499.87         9.73 o
   0   1   7        114.18        115.91         6.90 o
   1   1   7        316.24        297.37         7.32 o
   2   1   7       1550.94       1601.19        18.71 o
   4   1   7         32.43         38.62         2.13 o
   5   1   7         95.54         78.54         4.08 o
   6   1   7         85.68         79.70         4.52 o
   7   1   7         73.11         73.81         5.76 o
   8   1   7        777.60        764.24        10.72 o
   9   1   7          3.05          2.51         1.37 o
  10   1   7          7.22          9.43         1.44 o
  11   1   7          0.36         -0.35         2.29 o
  12   1   7         27.47         27.49         2.56 o
  -9   2   7         11.64         10.14         1.61 o
  -8   2   7         53.71         52.29         4.64 o
  -7   2   7        198.19        206.59        10.11 o
  -6   2   7         26.18         25.38         3.95 o
  -5   2   7         39.13         42.19         4.83 o
  -4   2   7         59.10         55.38         4.14 o
  -3   2   7         33.02         33.78         3.78 o
  -2   2   7        245.94        245.07         8.61 o
  -1   2   7         71.45         57.41         3.90 o
   0   2   7       1213.86       1374.40        17.72 o
   1   2   7       1326.23       1478.73        23.54 o
   2   2   7        152.24        136.44         3.98 o
   3   2   7       1182.94       1262.70        12.83 o
   4   2   7        213.27        238.43         5.32 o
   5   2   7         96.86        123.55         5.02 o
   6   2   7         47.55         64.30         4.91 o
   7   2   7          5.09         -1.71         3.10 o
   8   2   7        164.98        151.54         4.79 o
   9   2   7        222.88        210.29         6.60 o
  10   2   7          1.79          2.44         1.21 o
  11   2   7          2.66         31.21        25.65 o
  12   2   7          6.61          4.10         1.30 o
  -8   3   7         14.34         17.82         1.72 o
  -7   3   7        226.13        239.78        10.43 o
  -6   3   7          7.30          8.49         2.58 o
  -5   3   7         48.38         45.67         4.98 o
  -4   3   7         45.02         37.29         4.50 o
  -3   3   7          2.67          1.52         1.20 o
  -2   3   7        353.42        357.35         9.16 o
  -1   3   7          4.95          9.18         1.54 o
   0   3   7         32.87         34.93         3.06 o
   1   3   7        134.71        183.14         8.03 o
   2   3   7       2198.32       2554.61        53.22 o
   3   3   7        335.89        357.41         9.06 o
   4   3   7       1218.19       1307.72        22.94 o
   5   3   7       1355.24       1493.40        43.71 o
   6   3   7         56.62         55.63         4.49 o
   7   3   7         10.85         12.39         2.48 o
   8   3   7         10.32          8.57         1.23 o
   9   3   7          8.36          3.54         1.00 o
  10   3   7         20.22         13.50         1.78 o
  11   3   7          0.06         29.91        28.57 o
  12   3   7          0.18          3.31         1.41 o
  -7   4   7          0.75          0.96         0.99 o
  -6   4   7         10.81          6.69         2.16 o
  -5   4   7          0.59         -1.09         1.78 o
  -4   4   7         58.36         48.95         5.10 o
  -3   4   7          0.51          0.50         0.79 o
  -2   4   7          0.78         -0.79         1.41 o
  -1   4   7         34.53         42.16         4.02 o
   0   4   7        296.21        299.13        14.74 o
   1   4   7         82.62         70.61         6.75 o
   2   4   7        176.90        196.28        13.09 o
   3   4   7        417.84        495.89         9.12 o
   4   4   7         14.32         14.71         3.40 o
   5   4   7        286.06        276.73        13.50 o
   6   4   7         90.50         78.30         5.43 o
   7   4   7         88.60         84.86         6.20 o
   8   4   7        326.01        298.76         6.64 o
   9   4   7        132.97        118.50         5.33 o
  10   4   7         12.25          9.37         3.46 o
  11   4   7         22.42         44.94        24.54 o
  12   4   7         30.14         26.65         2.87 o
  -7   5   7         56.62         61.90         4.13 o
  -6   5   7          1.32          0.59         1.09 o
  -5   5   7          3.58          3.12         2.18 o
  -4   5   7          1.73          0.90         1.60 o
  -3   5   7        167.21        163.94         9.16 o
  -2   5   7         26.79         31.51         3.61 o
  -1   5   7         83.88         88.67         6.17 o
   0   5   7        226.21        213.21        13.62 o
   1   5   7        511.91        502.20        19.60 o
   2   5   7        240.21        241.17         8.67 o
   3   5   7        132.74        149.92         5.49 o
   4   5   7         78.92         76.09         4.95 o
   5   5   7         63.92         59.39         4.64 o
   6   5   7        152.24        181.74         8.59 o
   7   5   7        514.83        548.82         9.56 o
   8   5   7         16.19         18.43         1.77 o
   9   5   7          8.48          2.18         3.08 o
  10   5   7          3.77          2.41         3.09 o
  11   5   7         16.33         40.88        27.61 o
  12   5   7          0.02         -1.17         1.17 o
  -6   6   7         18.35         24.34         2.96 o
  -5   6   7         39.18         42.82         3.20 o
  -4   6   7          9.49          8.91         1.84 o
  -3   6   7          5.44          5.99         2.17 o
  -2   6   7         60.81         62.23         4.07 o
  -1   6   7        391.83        396.22         9.85 o
   0   6   7          1.85          8.60         3.35 o
   1   6   7        745.79        700.59        25.25 o
   2   6   7        168.39        148.21         7.51 o
   3   6   7          5.21          5.60         1.74 o
   4   6   7         13.75         13.23         2.21 o
   5   6   7         18.14         21.60         5.25 o
   6   6   7        112.43        115.04         7.05 o
   7   6   7          8.83          8.65         1.52 o
   8   6   7          2.44          4.48         2.22 o
   9   6   7        154.57        148.42         4.78 o
  10   6   7          0.02          4.57         1.57 o
  11   6   7          5.71         36.08        27.85 o
  12   6   7          0.01         -1.14         1.14 o
  -5   7   7         47.33         42.30         3.84 o
  -4   7   7         10.64          4.82         2.09 o
  -3   7   7        289.81        291.55        11.90 o
  -2   7   7        102.25        106.60         5.19 o
  -1   7   7         85.74         81.61         4.60 o
   0   7   7        282.02        277.97         8.19 o
   1   7   7        133.77        117.43         7.79 o
   2   7   7         18.36         13.42         1.89 o
   3   7   7        218.80        220.66        13.61 o
   4   7   7         49.96         64.99         7.61 o
   5   7   7          1.46          1.05         1.32 o
   6   7   7        250.30        255.34        10.81 o
   7   7   7         98.73         93.04         6.71 o
   8   7   7        701.32        681.31        18.24 o
   9   7   7         10.55          8.38         1.29 o
  10   7   7          0.00          1.25         1.01 o
  11   7   7          4.81          6.42         1.94 o
  12   7   7          0.00          0.91         0.93 o
  -4   8   7         84.15         79.30         5.20 o
  -3   8   7         40.63         39.32         4.12 o
  -2   8   7         46.12         43.24         3.21 o
  -1   8   7        210.03        238.63         7.67 o
   0   8   7         45.04         45.51         3.46 o
   1   8   7        495.54        470.91        15.94 o
   2   8   7         94.47        108.94         7.74 o
   3   8   7        765.37        745.43        19.74 o
   4   8   7          3.57          3.29         1.25 o
   5   8   7        233.41        239.90         7.59 o
   6   8   7         22.70         22.20         3.45 o
   7   8   7        143.28        135.24         8.31 o
   8   8   7          0.10          0.56         1.86 o
   9   8   7         34.43         27.83         2.12 o
  10   8   7         57.36         57.09         3.43 o
  11   8   7          0.01         -1.29         1.29 o
  -3   9   7          2.42         -0.44         1.13 o
  -2   9   7         64.50         50.72         4.54 o
  -1   9   7         14.47         19.20         2.17 o
   0   9   7          5.00          7.65         2.01 o
   1   9   7         48.43         42.10         4.88 o
   2   9   7        498.96        470.51        15.88 o
   3   9   7         48.13         47.56         5.24 o
   4   9   7        139.41        149.28         5.96 o
   5   9   7         67.05         63.65         3.99 o
   6   9   7        117.62        111.42         5.25 o
   7   9   7        199.26        193.32         9.57 o
   8   9   7          3.62          2.00         1.66 o
   9   9   7         20.70         20.24         1.81 o
  10   9   7         77.45         75.84         3.50 o
  11   9   7         29.31         27.22         2.70 o
  -2  10   7          5.18          6.07         1.47 o
  -1  10   7         51.39         51.54         2.86 o
   0  10   7          4.53          1.78         1.28 o
   1  10   7        399.83        400.51        13.67 o
   2  10   7         66.09         59.04         5.63 o
   3  10   7         47.27         53.14         5.52 o
   4  10   7          5.69          4.41         2.01 o
   5  10   7          2.37          3.13         1.98 o
   6  10   7          4.10          3.37         1.09 o
   7  10   7         58.23         55.49         5.02 o
   8  10   7         29.31         27.09         2.58 o
   9  10   7         15.77         15.35         1.50 o
  10  10   7          1.58          2.91         0.76 o
   0  11   7          0.41          0.90         0.64 o
   1  11   7          3.97          1.64         1.25 o
   2  11   7         42.39         38.89         4.22 o
   3  11   7          0.10          1.01         1.63 o
   4  11   7          1.48          3.79         1.99 o
   5  11   7         37.76         41.91         4.41 o
   6  11   7         11.66         11.74         1.71 o
   7  11   7         89.42         91.83         4.14 o
   8  11   7         35.21         40.05         4.04 o
   9  11   7         21.33         19.21         1.80 o
  10  11   7          2.71          3.43         1.14 o
   2  12   7         30.59         25.76         2.78 o
   3  12   7          8.84          8.93         2.01 o
   4  12   7          3.96          2.30         2.51 o
   5  12   7         18.88         17.53         2.38 o
   6  12   7          1.94          4.07         1.42 o
   7  12   7          2.16          1.18         1.07 o
   8  12   7          1.63          0.88         1.10 o
  -6 -11   8          5.82          3.28         1.16 o
  -5 -11   8          4.43          4.86         1.39 o
  -4 -11   8          4.50          2.79         0.83 o
  -3 -11   8         15.14         12.10         1.44 o
  -2 -11   8         25.60         24.04         1.85 o
  -1 -11   8          0.97          2.31         1.24 o
   0 -11   8          4.28          4.49         0.91 o
  -7 -10   8         15.17         16.42         1.44 o
  -6 -10   8          0.00          0.23         1.12 o
  -5 -10   8         93.64        113.84         6.58 o
  -4 -10   8          7.88          8.80         1.13 o
  -3 -10   8        131.74        129.71         4.72 o
  -2 -10   8          0.02          0.27         1.52 o
  -1 -10   8          5.72          9.95         2.39 o
   0 -10   8         71.28         67.75         5.11 o
   1 -10   8          1.19          1.82         1.31 o
   2 -10   8          1.97         -0.17         0.74 o
  -8  -9   8          7.35          9.48         1.20 o
  -7  -9   8          5.63          5.77         1.23 o
  -6  -9   8         16.79         19.10         2.07 o
  -5  -9   8          0.77         -0.31         1.53 o
  -4  -9   8         64.45         63.46         3.80 o
  -3  -9   8          3.67          1.51         0.92 o
  -2  -9   8          0.93          0.79         1.78 o
  -1  -9   8        125.23        118.36         7.58 o
   0  -9   8         19.89         17.33         2.26 o
   1  -9   8          2.93          3.50         1.23 o
   2  -9   8          0.43          1.57         1.52 o
   3  -9   8          6.62          3.88         1.65 o
   4  -9   8          2.16          4.28         1.34 o
  -9  -8   8          9.20         10.59         1.77 o
  -8  -8   8         20.96         21.81         1.96 o
  -7  -8   8         27.27         26.56         2.43 o
  -6  -8   8          5.61          7.52         1.52 o
  -5  -8   8         18.85         14.85         2.05 o
  -4  -8   8         35.93         35.48         2.86 o
  -3  -8   8        181.22        196.51         6.72 o
  -2  -8   8          0.62          1.60         1.90 o
  -1  -8   8        989.66        973.37        15.58 o
   0  -8   8         45.12         46.32         6.50 o
   1  -8   8         40.09         32.71         3.01 o
   2  -8   8        190.23        185.75         6.56 o
   3  -8   8         17.34         18.02         2.33 o
   4  -8   8          3.16          3.09         1.60 o
   5  -8   8         18.17         17.79         2.39 o
  -9  -7   8          7.91          8.42         1.31 o
  -8  -7   8          0.06          0.71         1.48 o
  -7  -7   8        245.42        242.09         7.25 o
  -6  -7   8         22.69         21.44         2.47 o
  -5  -7   8          6.68          5.30         1.39 o
  -4  -7   8          0.42         -0.58         1.93 o
  -3  -7   8        529.34        543.81        10.98 o
  -2  -7   8        447.94        458.57        14.71 o
  -1  -7   8        149.18        151.71         6.14 o
   0  -7   8          3.07          0.94         1.41 o
   1  -7   8        141.96        136.55         5.85 o
   2  -7   8          3.52          4.41         1.40 o
   3  -7   8         44.62         47.51         3.59 o
   4  -7   8         92.44         91.60         4.43 o
   5  -7   8         49.03         53.05         3.23 o
   6  -7   8          1.41          0.59         2.84 o
  -9  -6   8          0.40         -1.35         1.54 o
  -8  -6   8         93.66         79.39         5.89 o
  -7  -6   8          0.54          0.85         0.99 o
  -6  -6   8        102.03        100.64         5.63 o
  -5  -6   8         89.25         78.85         7.94 o
  -4  -6   8         69.23         73.39         5.67 o
  -3  -6   8          1.87          5.46         1.41 o
  -2  -6   8          8.77          8.58         2.20 o
  -1  -6   8        316.31        324.69         8.60 o
   0  -6   8        452.63        444.55        10.08 o
   1  -6   8          0.47          0.10         1.54 o
   2  -6   8          1.60         -0.32         1.05 o
   3  -6   8          1.18          1.91         0.87 o
   4  -6   8         57.60         57.21         5.09 o
   5  -6   8        608.27        579.58        30.72 o
   6  -6   8         93.37        100.07         8.24 o
   7  -6   8          4.41          6.10         1.69 o
 -10  -5   8          1.98          1.05         0.92 o
  -9  -5   8         14.88         13.66         2.50 o
  -8  -5   8         29.61         24.62         3.67 o
  -7  -5   8         29.12         28.57         2.71 o
  -6  -5   8         21.88         19.88         2.43 o
  -5  -5   8         75.25         68.64         4.17 o
  -4  -5   8          5.80          7.70         1.68 o
  -3  -5   8         25.78         28.34         3.08 o
  -2  -5   8          6.29          8.90         1.75 o
  -1  -5   8          1.61          1.76         1.24 o
   0  -5   8         36.01         33.82         3.23 o
   1  -5   8          0.48         -0.33         1.27 o
   2  -5   8         36.93         31.83         2.48 o
   3  -5   8          0.97         -0.64         0.64 o
   4  -5   8         19.88         20.21         3.26 o
   5  -5   8        137.96        118.43        11.45 o
   6  -5   8         12.68         10.90         1.79 o
   7  -5   8          6.68          3.24         1.67 o
   8  -5   8          0.15          1.09         1.40 o
 -10  -4   8          0.45          0.29         0.91 o
  -9  -4   8         40.02         38.77         4.12 o
  -8  -4   8          5.54          3.62         1.34 o
  -7  -4   8          0.73          2.26         1.83 o
  -6  -4   8         38.89         29.56         2.81 o
  -5  -4   8         29.75         21.53         2.45 o
  -4  -4   8          1.52          2.07         0.82 o
  -3  -4   8        175.99        166.86        12.28 o
  -2  -4   8        147.11        156.56        11.54 o
  -1  -4   8       1293.99       1144.17        21.30 o
   0  -4   8          0.03          3.02         1.22 o
   1  -4   8         13.45         12.92         1.96 o
   2  -4   8         43.98         41.11         3.37 o
   3  -4   8         72.81         78.76         6.07 o
   4  -4   8         23.04         25.12         3.47 o
   5  -4   8         35.76         25.30         2.64 o
   6  -4   8         72.55         78.97         4.49 o
   7  -4   8         46.42         41.69         3.12 o
   8  -4   8         23.93         22.35         3.31 o
   9  -4   8          0.15         -1.06         1.06 o
 -10  -3   8         12.43         15.82         2.12 o
  -9  -3   8         15.78         14.44         2.69 o
  -8  -3   8         94.93        103.05         7.18 o
  -7  -3   8         68.42         64.80         5.82 o
  -6  -3   8         83.14         68.54         4.38 o
  -5  -3   8          1.09          1.85         1.04 o
  -4  -3   8        264.11        296.85        15.87 o
  -3  -3   8         11.48         16.09         2.69 o
  -2  -3   8         43.72         52.81         6.46 o
  -1  -3   8        410.39        338.81        15.51 o
   0  -3   8        112.94        116.25         6.33 o
   1  -3   8          0.64          2.51         1.13 o
   2  -3   8        359.45        370.48         9.28 o
   3  -3   8         44.49         39.79         3.87 o
   4  -3   8         11.81          8.94         2.96 o
   5  -3   8         27.23         24.39         1.99 o
   6  -3   8          0.88          1.79         1.06 o
   7  -3   8         29.93         26.57         2.18 o
   8  -3   8          4.15          4.84         2.06 o
   9  -3   8          0.23         -1.06         1.06 o
  10  -3   8          1.00          1.68         1.08 o
  -9  -2   8          0.07          1.34         1.60 o
  -8  -2   8         43.75         36.65         4.54 o
  -7  -2   8          8.05          7.05         2.28 o
  -6  -2   8         91.09        108.48         7.29 o
  -5  -2   8         74.37         56.35         3.66 o
  -4  -2   8         31.73         37.68         5.84 o
  -3  -2   8         15.00         11.79         2.31 o
  -2  -2   8         34.53         44.69         3.94 o
  -1  -2   8       1365.37       1401.03        25.79 o
   0  -2   8        386.46        357.75        14.79 o
   1  -2   8        741.22        788.81        15.21 o
   2  -2   8         63.18         50.67         3.90 o
   3  -2   8          0.01          2.08         1.18 o
   4  -2   8        117.20        140.51         8.57 o
   5  -2   8         56.01         58.13         7.46 o
   6  -2   8        158.13        157.53         4.87 o
   7  -2   8         88.50         88.29         3.81 o
   8  -2   8          2.01          2.60         2.73 o
   9  -2   8          3.68          1.68         1.04 o
  10  -2   8          5.49          9.95         1.91 o
  -9  -1   8        107.11        107.29         6.18 o
  -8  -1   8        117.40        125.17         7.74 o
  -7  -1   8         29.08         26.36         3.97 o
  -6  -1   8         54.22         57.78         5.67 o
  -5  -1   8         60.32         71.31         4.10 o
  -4  -1   8        110.60        117.31         9.95 o
  -3  -1   8       1542.29       1508.30        32.83 o
  -2  -1   8       1553.72       1540.34        21.55 o
  -1  -1   8        140.30        113.18         5.69 o
   0  -1   8        649.75        664.73        15.22 o
   1  -1   8        252.02        286.27        12.63 o
   2  -1   8       1040.98       1089.32        16.58 o
   3  -1   8        125.31        121.91         4.21 o
   4  -1   8          8.05         11.99         1.73 o
   5  -1   8          0.07         -0.52         1.23 o
   6  -1   8        294.07        282.43        10.33 o
   7  -1   8         40.24         42.43         2.62 o
   8  -1   8          0.47          0.67         1.48 o
   9  -1   8         43.69         40.65         2.53 o
  10  -1   8          2.52          3.25         1.16 o
  -9   0   8          5.50         10.57         2.01 o
  -8   0   8         91.99         97.90         6.71 o
  -7   0   8          0.01          0.20         1.73 o
  -6   0   8        127.41        133.07         8.44 o
  -5   0   8          0.87          3.55         1.81 o
  -4   0   8        465.79        444.90        19.45 o
  -3   0   8         57.78         51.52         6.29 o
  -2   0   8       1093.05       1052.31        25.28 o
  -1   0   8        872.49        927.52        16.80 o
   0   0   8          5.30          2.14         0.94 o
   1   0   8        147.85        162.74         6.46 o
   2   0   8         87.58        100.49         6.94 o
   3   0   8        314.90        317.26         9.54 o
   4   0   8        318.54        358.58        22.09 o
   5   0   8        114.13        106.28         6.27 o
   6   0   8        969.25        981.31        20.87 o
   7   0   8         21.12         26.08         1.97 o
   8   0   8          1.59          2.26         1.01 o
   9   0   8         25.84         22.41         1.94 o
  10   0   8          4.44         -0.41         1.69 o
  11   0   8         12.83         12.20         2.33 o
  -9   1   8          2.20          2.95         1.16 o
  -8   1   8          0.00         -0.20         1.53 o
  -7   1   8          6.31          7.79         2.45 o
  -6   1   8        161.02        156.72         9.34 o
  -5   1   8         12.64         16.03         3.07 o
  -4   1   8          0.65         -0.63         0.89 o
  -3   1   8        515.35        497.57        19.85 o
  -2   1   8        324.33        344.42        15.04 o
  -1   1   8        125.38        159.00         5.35 o
   0   1   8        300.93        310.47         7.13 o
   1   1   8        241.52        256.94        21.63 o
   2   1   8         39.34         42.60         3.32 o
   3   1   8          5.63          2.49         0.94 o
   4   1   8        129.19        133.26         6.48 o
   5   1   8        275.49        262.39         9.69 o
   6   1   8        325.96        338.09        11.93 o
   7   1   8        213.65        200.91         6.13 o
   8   1   8         77.17         76.38         3.51 o
   9   1   8         24.27         27.96         2.22 o
  10   1   8         29.37         30.38         2.37 o
  11   1   8          8.15         30.96        22.64 o
  -8   2   8          0.24          0.53         1.38 o
  -7   2   8          1.90         -2.06         2.13 o
  -6   2   8          7.38          9.12         2.47 o
  -5   2   8         69.80         67.94         6.07 o
  -4   2   8         45.83         46.36         3.38 o
  -3   2   8          7.88          5.87         1.98 o
  -2   2   8         14.20         13.38         2.30 o
  -1   2   8        408.35        416.39        16.51 o
   0   2   8        141.78        170.90         6.75 o
   1   2   8        506.56        516.97        21.29 o
   2   2   8        897.01        928.92        38.02 o
   3   2   8       1229.86       1375.48        16.15 o
   4   2   8         30.68         32.00         2.52 o
   5   2   8        171.94        175.59         7.91 o
   6   2   8        391.43        383.53        17.66 o
   7   2   8         60.62         63.10         2.98 o
   8   2   8        251.94        272.08         5.52 o
   9   2   8         73.46         73.00         3.43 o
  10   2   8         25.38         25.91         3.60 o
  11   2   8          0.33         22.92        16.59 o
  12   2   8          6.04          7.23         1.50 o
  -8   3   8          3.02          1.44         1.70 o
  -7   3   8         14.33         13.92         2.90 o
  -6   3   8          0.01         -0.33         1.66 o
  -5   3   8          4.81          6.45         2.44 o
  -4   3   8         21.60         14.37         2.89 o
  -3   3   8          4.19          4.43         1.18 o
  -2   3   8        520.22        567.85        12.19 o
  -1   3   8        223.64        218.46         7.13 o
   0   3   8         23.74         26.24         2.81 o
   1   3   8        539.37        530.32        18.08 o
   2   3   8        281.21        240.87        12.08 o
   3   3   8        173.07        225.11         7.72 o
   4   3   8         60.18         70.70         3.21 o
   5   3   8         16.59         12.91         3.21 o
   6   3   8        291.27        282.84        15.16 o
   7   3   8          2.03          2.14         2.83 o
   8   3   8          0.03          0.23         0.83 o
   9   3   8          5.42          4.16         0.92 o
  10   3   8         13.12          5.56         7.35 o
  11   3   8          4.09         20.04        17.15 o
  12   3   8          0.31         -1.29         1.29 o
  -7   4   8          8.11          8.65         1.33 o
  -6   4   8          0.20          0.13         1.54 o
  -5   4   8         15.58         13.20         2.90 o
  -4   4   8         29.26         27.91         3.93 o
  -3   4   8          8.46         12.06         1.84 o
  -2   4   8          2.96          3.53         2.23 o
  -1   4   8        153.86        142.21         6.09 o
   0   4   8        100.45        106.40         6.39 o
   1   4   8        278.83        282.35         9.95 o
   2   4   8        836.29        761.18        21.83 o
   3   4   8         69.16         61.38         4.31 o
   4   4   8        115.38        119.65         9.40 o
   5   4   8          8.32          8.93         2.13 o
   6   4   8          1.66          2.44         1.39 o
   7   4   8          6.15          5.42         1.32 o
   8   4   8          4.47          5.40         1.16 o
   9   4   8         18.74         13.36         1.98 o
  10   4   8        231.33        201.88        16.23 o
  11   4   8         14.89         38.14        19.93 o
  12   4   8          0.28         -0.36         0.89 o
  -7   5   8         93.27         89.14         4.34 o
  -6   5   8         10.91         10.40         1.65 o
  -5   5   8          2.15          0.87         1.49 o
  -4   5   8         30.37         23.45         3.88 o
  -3   5   8          3.52          2.74         1.15 o
  -2   5   8          4.68          5.37         1.58 o
  -1   5   8         77.63         82.41         5.02 o
   0   5   8        252.43        212.73         9.64 o
   1   5   8        210.82        204.43        13.09 o
   2   5   8         70.33         60.66         6.84 o
   3   5   8          8.58         10.50         3.02 o
   4   5   8          1.10          2.68         1.69 o
   5   5   8          6.81          8.26         2.17 o
   6   5   8         22.08         17.60         2.90 o
   7   5   8        952.64        916.24        13.97 o
   8   5   8          1.68          0.20         1.06 o
   9   5   8          0.06          0.35         1.01 o
  10   5   8         33.92         22.27         4.25 o
  11   5   8          4.02         19.89        17.25 o
  12   5   8         11.94         12.84         1.96 o
  -6   6   8         28.48         30.68         2.98 o
  -5   6   8        129.93        121.49         5.38 o
  -4   6   8        202.88        197.45         6.85 o
  -3   6   8        120.30        126.18        11.52 o
  -2   6   8        101.14         96.87         5.06 o
  -1   6   8         10.90          6.22         1.52 o
   0   6   8         98.53         89.16         6.80 o
   1   6   8        275.23        285.64        16.73 o
   2   6   8        123.02        130.75        10.80 o
   3   6   8          0.09          1.67         1.11 o
   4   6   8         57.05         65.34         6.14 o
   5   6   8          0.13         -3.09         3.79 o
   6   6   8         30.53         31.39         3.85 o
   7   6   8        459.15        438.48        14.12 o
   8   6   8        411.73        409.11         9.63 o
   9   6   8          6.19          4.07         1.26 o
  10   6   8          3.14         -0.15         1.21 o
  11   6   8         34.18         63.40        24.04 o
  12   6   8          3.08          1.94         0.92 o
  -5   7   8         54.85         51.71         3.91 o
  -4   7   8         27.28         28.17         3.50 o
  -3   7   8         14.37         10.25         2.46 o
  -2   7   8         40.97         45.83         3.44 o
  -1   7   8        541.15        525.79        11.48 o
   0   7   8       1806.89       1744.98        48.77 o
   1   7   8        768.81        682.51        18.85 o
   2   7   8        153.11        135.66         8.41 o
   3   7   8        498.49        524.84        10.79 o
   4   7   8        136.27        135.30         5.54 o
   5   7   8        308.40        310.99        11.80 o
   6   7   8         91.89         93.93         6.61 o
   7   7   8        150.19        116.10         7.61 o
   8   7   8          8.99          7.59         2.31 o
   9   7   8          0.12          1.38         2.10 o
  10   7   8          6.84          6.86         1.44 o
  11   7   8         13.71         29.21        19.66 o
  12   7   8          3.14          5.54         1.25 o
  -4   8   8         40.11         41.73         3.51 o
  -3   8   8         12.15         16.05         2.62 o
  -2   8   8         21.39         22.65         2.28 o
  -1   8   8         13.80         18.15         2.28 o
   0   8   8          6.95          7.50         1.57 o
   1   8   8         60.06         71.69         6.42 o
   2   8   8         92.34         88.80         7.08 o
   3   8   8        437.91        424.75        15.06 o
   4   8   8          0.62          1.59         1.07 o
   5   8   8        141.25        165.71         6.71 o
   6   8   8          1.06          1.63         1.75 o
   7   8   8        433.87        443.32        14.58 o
   8   8   8         90.52         85.67         6.61 o
   9   8   8         32.00         28.74         4.20 o
  10   8   8         47.93         51.24         3.16 o
  11   8   8          1.19          0.79         1.15 o
  -3   9   8          1.96          3.65         1.18 o
  -2   9   8         27.36         27.71         3.12 o
  -1   9   8         62.76         57.20         4.47 o
   0   9   8         39.46         42.94         4.67 o
   1   9   8        217.72        194.07        10.11 o
   2   9   8          1.35          2.10         1.87 o
   3   9   8        229.14        200.79        10.46 o
   4   9   8          1.67         -1.24         1.24 o
   5   9   8         91.77         97.29         4.90 o
   6   9   8        174.82        185.08         6.97 o
   7   9   8        210.41        204.61         9.94 o
   8   9   8         62.18         70.45         5.82 o
   9   9   8          1.00          0.69         1.02 o
  10   9   8         24.37         24.91         3.16 o
  -1  10   8          2.42          1.91         0.74 o
   0  10   8         25.63         28.88         3.49 o
   1  10   8          7.72          7.53         2.46 o
   2  10   8         29.28         18.57         3.46 o
   3  10   8          0.01          1.14         1.68 o
   4  10   8         13.85         13.11         2.93 o
   5  10   8        131.72        155.35         5.85 o
   6  10   8         23.00         19.47         3.41 o
   7  10   8         10.67          8.97         2.47 o
   8  10   8        158.68        163.28         8.10 o
   9  10   8          3.01          1.33         0.98 o
  10  10   8          0.32          0.53         0.74 o
   0  11   8         26.60         28.97         2.60 o
   1  11   8         30.38         30.81         3.27 o
   2  11   8        132.98        146.20         7.45 o
   3  11   8         81.70         87.21         6.11 o
   4  11   8          7.93         10.74         2.52 o
   5  11   8         28.76         33.02         3.89 o
   6  11   8         22.35         33.01         2.46 o
   7  11   8          0.44          0.81         1.15 o
   8  11   8          5.31          3.52         1.85 o
   9  11   8          8.76          9.41         1.65 o
   2  12   8         30.19         28.66         2.62 o
   3  12   8          7.24         10.18         1.93 o
   4  12   8         14.85         21.53         1.73 o
   5  12   8          9.50          8.69         1.73 o
   6  12   8          6.36          6.43         1.51 o
   7  12   8          3.15          4.47         1.40 o
   8  12   8          6.06          3.47         1.24 o
  -4 -11   9          1.96          3.18         1.05 o
  -3 -11   9          6.36          8.01         1.56 o
  -2 -11   9          7.39          9.18         1.75 o
  -1 -11   9         16.12         18.27         2.13 o
  -6 -10   9          1.66          3.30         1.33 o
  -5 -10   9         13.51         14.57         2.49 o
  -4 -10   9          4.40          5.05         1.11 o
  -3 -10   9          4.52          4.13         1.07 o
  -2 -10   9        148.61        154.29         5.13 o
  -1 -10   9          0.04          0.19         1.42 o
   0 -10   9         36.64         38.30         3.67 o
   1 -10   9         14.62         14.55         1.62 o
   2 -10   9         19.80         22.14         2.50 o
  -7  -9   9         18.18         16.17         1.52 o
  -6  -9   9          1.76          0.65         0.79 o
  -5  -9   9         16.18         16.94         2.99 o
  -4  -9   9         20.04         13.99         2.01 o
  -3  -9   9         20.36         23.08         2.41 o
  -2  -9   9          3.27          2.08         1.61 o
  -1  -9   9         10.79          7.34         1.57 o
   0  -9   9          7.69          7.90         2.36 o
   1  -9   9          1.77          0.77         1.54 o
   2  -9   9          2.10          0.74         1.74 o
   3  -9   9          0.28          1.47         1.31 o
   4  -9   9          0.16         -0.84         0.99 o
  -8  -8   9          1.48          0.71         1.12 o
  -7  -8   9          3.29          4.78         1.15 o
  -6  -8   9         30.45         35.79         2.74 o
  -5  -8   9          2.07          4.64         1.32 o
  -4  -8   9         19.08         19.22         2.22 o
  -3  -8   9         34.42         31.31         3.94 o
  -2  -8   9        132.58        150.97         8.59 o
  -1  -8   9        190.48        179.80         9.50 o
   0  -8   9         39.03         35.60         4.49 o
   1  -8   9          0.00          1.94         1.89 o
   2  -8   9         11.15          6.96         2.00 o
   3  -8   9        130.77        136.91         7.03 o
   4  -8   9          2.35          3.54         1.62 o
   5  -8   9         24.60         20.74         2.42 o
  -9  -7   9          0.61         -0.95         0.98 o
  -8  -7   9         20.27         19.48         2.74 o
  -7  -7   9         18.85         14.74         1.88 o
  -6  -7   9          5.92          3.21         1.17 o
  -5  -7   9         41.41         41.12         3.34 o
  -4  -7   9          2.39          2.56         1.48 o
  -3  -7   9         27.48         24.01         3.52 o
  -2  -7   9        237.98        223.25        10.40 o
  -1  -7   9        145.68        149.50         8.65 o
   0  -7   9         55.24         39.02         3.25 o
   1  -7   9         67.86         57.38         3.89 o
   2  -7   9          0.13          0.41         1.19 o
   3  -7   9         29.73         27.43         3.65 o
   4  -7   9        126.29        137.12         5.39 o
   5  -7   9          3.97          5.57         1.70 o
   6  -7   9         57.22         62.37         3.98 o
  -9  -6   9          1.80          2.17         1.07 o
  -8  -6   9         54.40         54.92         4.63 o
  -7  -6   9         74.36         71.85         4.00 o
  -6  -6   9          4.22          1.19         1.18 o
  -5  -6   9          5.08          7.06         1.61 o
  -4  -6   9        258.47        241.70        12.86 o
  -3  -6   9        157.96        169.47         8.80 o
  -2  -6   9        582.46        621.02        16.86 o
  -1  -6   9        188.44        192.79         9.49 o
   0  -6   9          7.68          5.27         1.42 o
   1  -6   9         29.43         24.66         2.82 o
   2  -6   9         68.46         68.55         4.12 o
   3  -6   9          0.05         -0.76         0.84 o
   4  -6   9          6.31          4.19         1.18 o
   5  -6   9         79.12         86.66         5.79 o
   6  -6   9          0.95          1.11         1.08 o
   7  -6   9         22.59         27.19         2.87 o
  -9  -5   9         21.74         22.28         2.88 o
  -8  -5   9         30.25         33.47         3.95 o
  -7  -5   9         21.69         18.11         2.16 o
  -6  -5   9         18.01         13.65         2.08 o
  -5  -5   9         47.88         52.41         3.72 o
  -4  -5   9         59.87         52.40         3.62 o
  -3  -5   9          3.81          5.67         1.21 o
  -2  -5   9        330.27        346.50        12.24 o
  -1  -5   9         17.22         20.04         3.05 o
   0  -5   9          8.55          7.39         1.89 o
   1  -5   9         15.28         14.19         1.92 o
   2  -5   9         16.97         14.39         1.55 o
   3  -5   9         22.44         21.01         1.84 o
   4  -5   9         17.83         11.83         1.92 o
   5  -5   9          9.21          6.87         1.64 o
   6  -5   9         77.29         67.01         3.91 o
   7  -5   9         77.24         68.50         3.56 o
   8  -5   9          0.66          0.02         1.15 o
  -9  -4   9          4.86          3.41         1.50 o
  -8  -4   9        104.20        104.14         6.77 o
  -7  -4   9          2.60          3.05         1.66 o
  -6  -4   9         13.67          6.56         1.53 o
  -5  -4   9        163.66        157.38         6.23 o
  -4  -4   9         21.76         20.50         2.30 o
  -3  -4   9          2.76          4.44         1.20 o
  -2  -4   9          0.33          0.43         1.48 o
  -1  -4   9        665.42        646.16        16.86 o
   0  -4   9        449.37        450.32        11.46 o
   1  -4   9          7.60          3.90         1.38 o
   2  -4   9          0.12         -1.60         1.60 o
   3  -4   9        101.83         99.82         4.60 o
   4  -4   9         44.79         33.69         2.84 o
   5  -4   9        354.28        328.91        15.25 o
   6  -4   9         38.08         37.87         3.13 o
   7  -4   9          0.69          1.58         1.08 o
   8  -4   9          1.73          2.40         1.72 o
   9  -4   9          4.16          3.40         0.85 o
  -9  -3   9         23.64         25.06         3.02 o
  -8  -3   9          0.27         -2.01         2.04 o
  -7  -3   9         12.20          9.00         2.64 o
  -6  -3   9        200.47        165.73         9.22 o
  -5  -3   9         11.69          9.04         1.71 o
  -4  -3   9          5.43          4.39         1.19 o
  -3  -3   9          2.83          4.21         2.06 o
  -2  -3   9         96.74         81.43         8.34 o
  -1  -3   9       1851.40       1778.81        37.74 o
   0  -3   9         28.49         34.25         3.75 o
   1  -3   9        337.93        351.17        11.52 o
   2  -3   9        455.82        501.53        11.33 o
   3  -3   9          0.90          3.43         3.37 o
   4  -3   9          5.18          6.09         1.29 o
   5  -3   9         13.78         10.94         1.73 o
   6  -3   9         10.32         10.66         1.76 o
   7  -3   9         37.88         31.05         2.85 o
   8  -3   9          5.29          4.61         1.85 o
   9  -3   9          1.87          2.33         0.99 o
  -9  -2   9        157.13        182.64         7.56 o
  -8  -2   9         47.00         58.92         5.26 o
  -7  -2   9         40.46         34.78         4.34 o
  -6  -2   9        274.50        304.80         8.76 o
  -5  -2   9         52.34         52.59         3.67 o
  -4  -2   9         14.05         19.95         2.75 o
  -3  -2   9         68.42         72.76         7.88 o
  -2  -2   9         14.36         10.76         2.06 o
  -1  -2   9        432.71        363.49        16.14 o
   0  -2   9          2.16          0.30         1.69 o
   1  -2   9        552.48        613.18        15.00 o
   2  -2   9        296.55        311.84        10.15 o
   3  -2   9         33.49         34.95         5.64 o
   4  -2   9       1264.95       1352.98        25.55 o
   5  -2   9         96.69        100.31         4.66 o
   6  -2   9        467.71        435.73        16.43 o
   7  -2   9          6.34          5.60         1.48 o
   8  -2   9         14.10         17.52         2.12 o
   9  -2   9          0.61          0.42         1.18 o
  10  -2   9         35.61         46.30         3.31 o
  -9  -1   9          6.89          8.52         1.81 o
  -8  -1   9          1.81          4.64         2.01 o
  -7  -1   9         31.79         35.66         4.49 o
  -6  -1   9         29.33         33.87         4.36 o
  -5  -1   9        178.77        175.98         6.60 o
  -4  -1   9         26.35         26.12         2.83 o
  -3  -1   9         40.83         43.74         6.32 o
  -2  -1   9        774.74        764.07        16.29 o
  -1  -1   9        531.56        495.14        12.70 o
   0  -1   9         18.40          6.38         2.28 o
   1  -1   9         30.68         37.43         5.01 o
   2  -1   9        165.90        191.73         9.55 o
   3  -1   9        210.92        199.12         6.65 o
   4  -1   9        488.69        511.43        11.14 o
   5  -1   9         49.57         53.67         4.80 o
   6  -1   9        378.70        371.94        10.99 o
   7  -1   9        498.54        512.24         8.78 o
   8  -1   9         52.69         48.05         3.80 o
   9  -1   9          2.22          3.77         1.04 o
  10  -1   9         21.81         32.62         2.35 o
  -9   0   9          1.51          1.60         0.97 o
  -8   0   9         80.83         81.28         5.77 o
  -7   0   9          0.07         -0.21         1.56 o
  -6   0   9        267.48        254.65        11.60 o
  -5   0   9          1.91          0.96         1.07 o
  -4   0   9        121.17        121.66         5.36 o
  -3   0   9        296.19        255.44        14.33 o
  -2   0   9        142.92        129.16         9.57 o
  -1   0   9         78.75         77.55         4.94 o
   0   0   9        130.29        144.99         6.48 o
   1   0   9        316.48        308.51        13.65 o
   2   0   9        313.73        296.07        13.72 o
   3   0   9         36.12         34.34         3.42 o
   4   0   9        437.78        467.48        12.87 o
   5   0   9         10.24         16.50         3.16 o
   6   0   9        153.50        166.92         7.40 o
   7   0   9       1063.50        959.74        16.79 o
   8   0   9         86.79         94.48         3.30 o
   9   0   9         34.21         37.03         2.05 o
  10   0   9        137.63        146.02         5.17 o
  11   0   9          8.86         15.58         2.31 o
  -8   1   9         80.78         98.69         5.91 o
  -7   1   9         14.28         13.32         2.93 o
  -6   1   9          1.45         -1.17         1.61 o
  -5   1   9         41.82         37.99         4.71 o
  -4   1   9        189.13        175.73         6.54 o
  -3   1   9        894.91        926.74        27.75 o
  -2   1   9         70.00         75.71         7.51 o
  -1   1   9         72.79         55.06         4.33 o
   0   1   9        652.66        618.46        10.93 o
   1   1   9        586.65        589.56        16.23 o
   2   1   9        609.83        673.63        21.30 o
   3   1   9        204.42        193.05         6.25 o
   4   1   9         39.85         40.97         3.86 o
   5   1   9        247.90        269.73        10.26 o
   6   1   9          0.37          0.40         2.91 o
   7   1   9          5.07          4.16         0.92 o
   8   1   9         34.17         27.89         1.88 o
   9   1   9         42.20         38.17         2.47 o
  10   1   9         81.44         77.66         3.18 o
  11   1   9         35.58         49.72        14.00 o
  -8   2   9          3.43          2.39         0.83 o
  -7   2   9         17.60         16.05         2.89 o
  -6   2   9         11.30         14.02         3.00 o
  -5   2   9         41.75         39.69         4.74 o
  -4   2   9        105.72        101.59         6.67 o
  -3   2   9          1.30          2.68         0.87 o
  -2   2   9         48.75         44.60         4.12 o
  -1   2   9        276.95        299.81        10.20 o
   0   2   9        106.88        115.82         5.97 o
   1   2   9        149.62        146.98         9.65 o
   2   2   9         96.08         95.22         5.18 o
   3   2   9        402.77        425.33         9.25 o
   4   2   9         31.52         32.56         2.70 o
   5   2   9         86.32         96.87         6.11 o
   6   2   9        179.22        173.12         8.73 o
   7   2   9         43.00         38.32         2.98 o
   8   2   9          0.68          0.60         0.86 o
   9   2   9        554.43        537.71        10.73 o
  10   2   9         17.82         15.07         2.14 o
  11   2   9         28.29         43.82        18.96 o
  -7   3   9         51.01         50.65         4.38 o
  -6   3   9         42.23         46.94         4.89 o
  -5   3   9          5.42          7.46         2.40 o
  -4   3   9          2.10          2.24         1.61 o
  -3   3   9         24.48         24.40         2.53 o
  -2   3   9         59.83         65.26         4.34 o
  -1   3   9         92.66         85.84         4.75 o
   0   3   9        136.88        163.08        10.86 o
   1   3   9        307.95        287.63        14.07 o
   2   3   9        661.52        668.27        21.32 o
   3   3   9          3.89          2.41         1.07 o
   4   3   9        130.13        148.23         5.74 o
   5   3   9        331.24        341.01        16.25 o
   6   3   9          0.48         -0.11         1.47 o
   7   3   9          7.99          8.46         1.28 o
   8   3   9         58.71         60.06         3.79 o
   9   3   9         33.84         29.59         2.18 o
  10   3   9          0.45         -0.04         1.17 o
  11   3   9          9.25         20.59        10.98 o
  -7   4   9          4.64          5.18         1.08 o
  -6   4   9         34.49         33.11         3.85 o
  -5   4   9        159.65        151.67         8.66 o
  -4   4   9         25.18         26.23         3.87 o
  -3   4   9         71.44         60.61         3.95 o
  -2   4   9        112.48        108.67         5.15 o
  -1   4   9        107.69        125.01         8.75 o
   0   4   9         74.97         65.03         5.30 o
   1   4   9         14.12         15.29         2.59 o
   2   4   9         42.50         45.99         4.16 o
   3   4   9        132.61        139.43        10.13 o
   4   4   9         84.63         85.65         5.66 o
   5   4   9         43.37         51.41         4.47 o
   6   4   9          9.47         10.16         3.20 o
   7   4   9        335.19        308.45         6.68 o
   8   4   9         42.93         53.94         3.64 o
   9   4   9         63.73         62.37         5.49 o
  10   4   9         31.85         12.98        11.92 o
  11   4   9         46.57         74.39        14.13 o
  12   4   9          2.44          4.23         1.21 o
  -6   5   9         33.42         36.86         2.48 o
  -5   5   9          8.26          8.16         2.20 o
  -4   5   9         33.68         34.19         4.36 o
  -3   5   9         39.92         33.45         4.60 o
  -2   5   9        244.57        239.21         7.84 o
  -1   5   9        116.41        119.30         5.42 o
   0   5   9        341.21        341.51        13.27 o
   1   5   9        105.19         86.38         6.23 o
   2   5   9       1178.36       1241.35        32.12 o
   3   5   9         16.92         11.78         3.36 o
   4   5   9         87.72         78.69         8.06 o
   5   5   9         29.50         32.15         5.29 o
   6   5   9         81.86         77.20         5.80 o
   7   5   9        611.93        581.34        11.37 o
   8   5   9         44.26         46.77         3.36 o
   9   5   9         13.57          9.42         2.30 o
  10   5   9         95.82         92.10         4.79 o
  11   5   9         10.10         20.78        11.25 o
  12   5   9          4.70          4.75         1.26 o
  -5   6   9          6.36          4.79         1.67 o
  -4   6   9        108.26        110.70         4.90 o
  -3   6   9          5.39          6.07         1.58 o
  -2   6   9          0.63          1.47         1.06 o
  -1   6   9         62.06         55.45         6.43 o
   0   6   9        130.84        117.43         4.25 o
   1   6   9         33.74         26.41         2.54 o
   2   6   9         40.00         38.95         2.65 o
   3   6   9         38.96         40.71         3.38 o
   4   6   9          1.20          2.28         1.98 o
   5   6   9         10.33          6.74         1.39 o
   6   6   9         36.31         38.83         4.33 o
   7   6   9          4.55          2.96         1.33 o
   8   6   9         21.41         25.53         2.55 o
   9   6   9         53.75         54.91         3.67 o
  10   6   9         32.01         23.10         3.06 o
  11   6   9         37.00         55.05        18.33 o
  -5   7   9         12.54         14.48         1.95 o
  -4   7   9         44.66         42.83         3.94 o
  -3   7   9         35.06         33.47         3.87 o
  -2   7   9         20.01         15.73         2.10 o
  -1   7   9          0.81          0.68         1.03 o
   0   7   9          5.96          7.54         2.54 o
   1   7   9        437.31        403.42        14.74 o
   2   7   9          4.90          5.59         2.27 o
   3   7   9        374.35        382.89         9.41 o
   4   7   9         19.22         21.93         2.49 o
   5   7   9        302.55        308.16        11.90 o
   6   7   9       1586.36       1552.79        26.94 o
   7   7   9         46.63         38.52         4.65 o
   8   7   9          0.40          0.93         1.89 o
   9   7   9         81.12         69.85         3.87 o
  10   7   9         33.47         37.93         2.82 o
  -4   8   9          3.43          3.25         1.07 o
  -3   8   9          0.95          1.90         1.21 o
  -2   8   9          6.50          8.03         1.45 o
  -1   8   9         10.77         10.98         1.76 o
   0   8   9          1.47         -2.17         2.17 o
   1   8   9        334.54        317.90        13.19 o
   2   8   9         41.72         45.36         5.23 o
   3   8   9          4.23          3.45         2.03 o
   4   8   9          0.43          1.30         2.05 o
   5   8   9        681.54        698.02        25.02 o
   6   8   9         20.84         21.37         3.41 o
   7   8   9        159.08        158.39         8.80 o
   8   8   9         30.24         27.39         3.87 o
   9   8   9          3.76          3.00         1.99 o
  10   8   9          0.02          0.82         1.53 o
  11   8   9          0.85          0.34         1.14 o
  -2   9   9          1.55          2.97         1.15 o
  -1   9   9         13.34         12.81         1.64 o
   0   9   9         58.93         65.20         5.53 o
   1   9   9         38.53         37.97         4.63 o
   2   9   9         45.43         46.03         5.13 o
   3   9   9          0.90          0.94         1.80 o
   4   9   9         13.09         10.98         1.73 o
   5   9   9         13.59         14.79         2.09 o
   6   9   9          9.11          5.04         1.50 o
   7   9   9          0.14          0.98         1.68 o
   8   9   9        307.60        301.24        11.60 o
   9   9   9          6.54          5.50         1.32 o
  10   9   9          2.34          2.39         1.39 o
  11   9   9         26.10         28.22         2.62 o
  -1  10   9          7.91         13.10         1.84 o
   0  10   9          1.70          4.30         1.66 o
   1  10   9          0.86         -1.18         1.53 o
   2  10   9         25.70         15.23         3.02 o
   3  10   9        122.12        118.27         7.75 o
   4  10   9         36.81         29.80         3.90 o
   5  10   9          3.35          3.56         1.65 o
   6  10   9         67.70         69.55         3.85 o
   7  10   9          1.56         -0.17         1.31 o
   8  10   9         10.20          9.36         2.25 o
   9  10   9          3.07          4.41         1.20 o
  10  10   9          0.00         -0.10         1.15 o
   1  11   9          3.68          1.67         1.10 o
   2  11   9         60.97         57.75         4.66 o
   3  11   9          2.55          0.54         1.38 o
   4  11   9         79.61        101.65         6.42 o
   5  11   9          0.01          1.37         1.37 o
   6  11   9          9.83          6.70         1.19 o
   7  11   9         14.58          8.28         1.94 o
   8  11   9          8.88          7.39         1.15 o
   9  11   9          1.89          0.56         0.69 o
   3  12   9          2.65         12.42         1.89 o
   4  12   9         10.94         16.34         2.24 o
   5  12   9          0.48          1.18         1.03 o
   6  12   9          1.59          1.64         0.98 o
   7  12   9         25.08         26.54         2.61 o
  -5 -10  10          0.04         -0.45         0.92 o
  -4 -10  10         19.61         18.76         2.50 o
  -3 -10  10          1.81          3.14         0.93 o
  -2 -10  10         17.79         17.86         1.73 o
  -1 -10  10          3.67          4.89         1.16 o
   0 -10  10          6.82          8.95         1.23 o
   1 -10  10         11.49         15.21         1.43 o
  -6  -9  10          0.69         -0.23         1.29 o
  -5  -9  10          4.22          6.20         1.85 o
  -4  -9  10         24.42         31.22         2.48 o
  -3  -9  10        308.23        329.54         7.91 o
  -2  -9  10          7.58          9.18         1.59 o
  -1  -9  10         12.34         10.23         2.42 o
   0  -9  10          0.34          2.03         1.83 o
   1  -9  10         84.31         83.35         5.72 o
   2  -9  10         29.63         32.36         2.34 o
   3  -9  10          1.37         -0.39         0.98 o
  -7  -8  10          1.83          3.66         1.07 o
  -6  -8  10         18.17         16.48         2.84 o
  -5  -8  10         77.67         80.45         6.08 o
  -4  -8  10         27.65         26.65         2.50 o
  -3  -8  10        196.46        202.47         6.78 o
  -2  -8  10         17.10         12.98         2.01 o
  -1  -8  10         15.85         13.97         3.04 o
   0  -8  10          0.72          2.67         1.96 o
   1  -8  10        261.51        262.39        10.78 o
   2  -8  10         22.75         17.85         3.26 o
   3  -8  10         36.44         32.91         2.54 o
   4  -8  10         20.63         22.78         2.87 o
   5  -8  10          0.73          1.97         1.01 o
  -8  -7  10         31.64         35.69         3.15 o
  -7  -7  10          4.01          3.38         1.04 o
  -6  -7  10          0.75         -0.33         1.20 o
  -5  -7  10         26.61         24.46         2.48 o
  -4  -7  10          5.99          7.69         1.53 o
  -3  -7  10          2.68          2.50         1.72 o
  -2  -7  10          3.94          3.06         1.25 o
  -1  -7  10         56.58         50.65         5.97 o
   0  -7  10        119.46        109.03         7.50 o
   1  -7  10         96.00         90.00         6.71 o
   2  -7  10         60.73         57.37         5.31 o
   3  -7  10         13.43         12.00         1.92 o
   4  -7  10         85.13         88.21         6.25 o
   5  -7  10          0.00          1.15         1.22 o
   6  -7  10         19.28         21.10         2.30 o
  -8  -6  10          0.94         -0.80         1.21 o
  -7  -6  10          0.39          0.12         0.91 o
  -6  -6  10         32.14         24.03         2.49 o
  -5  -6  10         14.55         19.07         2.31 o
  -4  -6  10        130.36        120.50         4.33 o
  -3  -6  10        259.72        266.20        10.38 o
  -2  -6  10        472.17        476.74        21.11 o
  -1  -6  10         29.70         24.44         2.54 o
   0  -6  10        105.64         87.70         6.69 o
   1  -6  10          0.06         -1.54         1.94 o
   2  -6  10          0.11         -1.14         1.94 o
   3  -6  10        102.02         91.51         4.71 o
   4  -6  10         11.44          9.65         2.72 o
   5  -6  10          0.05         -0.76         0.99 o
   6  -6  10          0.10         -1.25         1.51 o
  -9  -5  10         23.88         30.22         2.72 o
  -8  -5  10          8.83          8.21         1.96 o
  -7  -5  10        188.29        178.34         6.05 o
  -6  -5  10         19.76         16.27         2.18 o
  -5  -5  10          9.91          8.96         1.68 o
  -4  -5  10         87.18         72.59         4.30 o
  -3  -5  10        279.41        272.21         8.01 o
  -2  -5  10        556.16        554.49        11.39 o
  -1  -5  10         34.20         26.71         2.51 o
   0  -5  10         12.74         11.19         1.70 o
   1  -5  10          3.42          4.94         1.92 o
   2  -5  10         43.19         36.36         4.22 o
   3  -5  10         92.87         88.73         3.76 o
   4  -5  10          2.38          1.07         1.00 o
   5  -5  10        114.45        111.37         7.23 o
   6  -5  10          4.42          3.74         1.38 o
   7  -5  10         35.71         33.52         2.46 o
  -9  -4  10         42.29         45.56         3.41 o
  -8  -4  10          3.10          1.18         1.19 o
  -7  -4  10         13.10         12.69         1.82 o
  -6  -4  10         18.57         13.00         1.98 o
  -5  -4  10          1.02          1.03         1.18 o
  -4  -4  10         89.97         80.19         4.53 o
  -3  -4  10         63.68         60.00         3.86 o
  -2  -4  10        404.08        365.90         9.00 o
  -1  -4  10         15.39         21.38         2.28 o
   0  -4  10         53.27         53.20         3.51 o
   1  -4  10          6.90          7.56         1.71 o
   2  -4  10         23.97         17.81         2.78 o
   3  -4  10          0.07          0.15         0.76 o
   4  -4  10         19.54         19.15         2.22 o
   5  -4  10        363.00        363.25        27.11 o
   6  -4  10          7.87         10.71         1.93 o
   7  -4  10         18.36         14.91         1.98 o
   8  -4  10          5.06          5.39         1.79 o
  -9  -3  10         30.66         27.34         2.66 o
  -8  -3  10          2.91          2.79         1.57 o
  -7  -3  10         10.85         10.38         2.69 o
  -6  -3  10         46.63         47.25         3.53 o
  -5  -3  10         22.23         19.93         2.39 o
  -4  -3  10         23.82         20.94         2.40 o
  -3  -3  10        137.79        141.73         4.57 o
  -2  -3  10         96.44        111.57        10.21 o
  -1  -3  10          0.18         -2.49         2.66 o
   0  -3  10        616.07        575.38        19.00 o
   1  -3  10          0.03          0.27         1.16 o
   2  -3  10        347.34        362.42        12.62 o
   3  -3  10         18.86         17.60         1.87 o
   4  -3  10         81.19         71.71         4.13 o
   5  -3  10        605.12        540.81        11.35 o
   6  -3  10         98.58         87.39         4.71 o
   7  -3  10         12.87         10.61         1.78 o
   8  -3  10          9.99          7.28         1.50 o
   9  -3  10         13.36         12.94         2.17 o
  -9  -2  10          1.71          3.49         1.20 o
  -8  -2  10         20.61         23.58         3.21 o
  -7  -2  10         67.78         60.08         5.36 o
  -6  -2  10          2.80          1.87         1.06 o
  -5  -2  10        134.32        142.42         6.08 o
  -4  -2  10         25.34         19.49         2.24 o
  -3  -2  10        203.03        230.02         5.75 o
  -2  -2  10         15.71          9.91         2.39 o
  -1  -2  10        614.33        600.88        22.15 o
   0  -2  10         58.17         53.64         6.69 o
   1  -2  10          2.56          3.87         1.65 o
   2  -2  10        215.19        252.75        14.35 o
   3  -2  10          0.03          0.10         1.40 o
   4  -2  10        123.84        131.82         4.77 o
   5  -2  10          3.40          4.95         1.23 o
   6  -2  10        237.47        211.90         7.16 o
   7  -2  10         53.19         49.22         3.77 o
   8  -2  10         15.20         14.67         1.95 o
   9  -2  10         35.36         41.97         2.82 o
  10  -2  10          3.81          3.08         1.09 o
  -8  -1  10        125.59        135.54         6.98 o
  -7  -1  10          0.96          0.70         1.58 o
  -6  -1  10          0.02          1.63         2.33 o
  -5  -1  10        469.01        466.29        10.84 o
  -4  -1  10        118.05        121.72         6.25 o
  -3  -1  10        594.63        613.46        16.93 o
  -2  -1  10         51.25         47.43         6.34 o
  -1  -1  10        306.86        273.36        10.17 o
   0  -1  10         68.20         59.66         6.79 o
   1  -1  10        104.22         91.81         8.43 o
   2  -1  10         23.82         21.50         2.78 o
   3  -1  10         22.33         18.06         2.24 o
   4  -1  10          3.08          4.23         1.71 o
   5  -1  10        165.01        160.97         5.26 o
   6  -1  10        331.01        287.78         8.19 o
   7  -1  10         43.77         41.47         2.63 o
   8  -1  10          0.01         -0.13         1.64 o
   9  -1  10          9.77          9.53         1.78 o
  10  -1  10         21.43         23.61         2.76 o
  -8   0  10        108.42        122.30         6.31 o
  -7   0  10         43.60         43.37         4.62 o
  -6   0  10         43.54         39.37         4.61 o
  -5   0  10         23.09         20.79         2.41 o
  -4   0  10        319.48        295.72         8.54 o
  -3   0  10        177.54        180.18         6.39 o
  -2   0  10        389.70        349.38        16.78 o
  -1   0  10        106.69         90.85         5.71 o
   0   0  10        243.39        260.14         9.35 o
   1   0  10        183.44        202.47        11.98 o
   2   0  10         17.27         11.82         3.17 o
   3   0  10        422.20        409.53         9.98 o
   4   0  10          0.03         -0.44         0.88 o
   5   0  10          1.53          0.44         1.68 o
   6   0  10          0.76          1.56         1.10 o
   7   0  10          0.42          1.77         0.90 o
   8   0  10         37.94         37.97         2.17 o
   9   0  10         58.62         65.55         3.07 o
  10   0  10         23.83         25.11         3.30 o
  -8   1  10          0.74          2.81         1.22 o
  -7   1  10         68.50         75.42         5.68 o
  -6   1  10        117.18        110.42         7.50 o
  -5   1  10          6.25          5.38         1.43 o
  -4   1  10        144.75        142.06         5.96 o
  -3   1  10         99.21        120.27         5.34 o
  -2   1  10         21.33         22.51         4.29 o
  -1   1  10        236.86        226.02        12.70 o
   0   1  10          0.09          2.25         1.04 o
   1   1  10        221.67        268.26        10.43 o
   2   1  10        865.21        913.40        29.84 o
   3   1  10          6.34          5.47         1.34 o
   4   1  10         18.19         17.10         2.74 o
   5   1  10         15.83         17.10         2.83 o
   6   1  10         42.10         46.29         3.21 o
   7   1  10        144.65        141.72         4.65 o
   8   1  10        292.10        279.18         8.98 o
   9   1  10         47.11         47.95         2.69 o
  10   1  10          7.19          5.69         1.29 o
  11   1  10         29.17         58.81         3.80 o
  -7   2  10         10.90          9.77         2.10 o
  -6   2  10          7.15          6.58         2.18 o
  -5   2  10          1.76          1.69         1.62 o
  -4   2  10          2.92          2.76         1.32 o
  -3   2  10         62.00         54.86         3.71 o
  -2   2  10          2.60          0.54         0.93 o
  -1   2  10         38.83         35.98         3.78 o
   0   2  10        170.70        169.12        11.28 o
   1   2  10        751.58        777.09        23.79 o
   2   2  10       1414.79       1500.47        32.40 o
   3   2  10        214.00        220.30         7.11 o
   4   2  10        920.00        974.06        15.28 o
   5   2  10        633.61        690.73        16.94 o
   6   2  10         11.08         15.77         2.02 o
   7   2  10        417.76        410.29        12.84 o
   8   2  10          5.67          2.56         0.99 o
   9   2  10         27.93         29.33         2.80 o
  10   2  10          0.15          0.36         1.34 o
  11   2  10         41.12         62.39         4.52 o
  -7   3  10          0.86         -0.20         1.15 o
  -6   3  10          2.19         -1.10         1.59 o
  -5   3  10        119.41        115.03         7.47 o
  -4   3  10          6.93          9.08         1.77 o
  -3   3  10          1.13          2.62         1.23 o
  -2   3  10          2.79          1.88         0.97 o
  -1   3  10          5.67          6.57         1.83 o
   0   3  10         79.02         79.21         8.19 o
   1   3  10        105.37        116.95         9.55 o
   2   3  10         57.08         67.36         7.20 o
   3   3  10         76.83         80.91         7.76 o
   4   3  10         76.66         83.74         4.58 o
   5   3  10         82.93         88.74         6.13 o
   6   3  10         95.48         98.93         4.59 o
   7   3  10        126.02        121.28         5.33 o
   8   3  10        210.32        192.82         6.78 o
   9   3  10         14.57         14.54         2.02 o
  11   3  10          4.27         17.23         3.06 o
  -6   4  10          4.35          3.67         1.36 o
  -5   4  10          2.37          6.00         2.30 o
  -4   4  10         12.84         11.31         1.81 o
  -3   4  10         52.89         48.49         3.57 o
  -2   4  10          0.49          0.76         1.02 o
  -1   4  10         73.60         78.20         6.31 o
   0   4  10          7.29          5.84         1.32 o
   1   4  10          4.33          4.95         1.63 o
   2   4  10        246.14        244.32        10.06 o
   3   4  10          5.84          5.24         1.77 o
   4   4  10         72.01         64.97         5.20 o
   5   4  10          0.88          1.98         5.07 o
   6   4  10         22.69         20.30         2.15 o
   7   4  10         40.08         34.37         2.40 o
   8   4  10        284.65        289.11         8.24 o
   9   4  10         18.24         11.71         2.62 o
  10   4  10          5.11         -3.40         3.40 o
  11   4  10          3.80         15.60         3.00 o
  -6   5  10         22.13         20.81         2.37 o
  -5   5  10          0.00          0.94         1.29 o
  -4   5  10         37.19         38.71         4.38 o
  -3   5  10         22.50         18.42         2.25 o
  -2   5  10         38.88         32.86         3.29 o
  -1   5  10        361.78        364.44         9.57 o
   0   5  10        101.30         90.92         4.81 o
   1   5  10         14.34         13.21         1.82 o
   2   5  10         52.16         46.66         4.66 o
   3   5  10         29.10         27.05         3.50 o
   4   5  10         22.20         16.54         1.96 o
   5   5  10         45.43         46.01         2.82 o
   6   5  10          7.65          5.07         2.05 o
   7   5  10         12.83         15.75         3.06 o
   8   5  10         13.32         13.89         1.99 o
   9   5  10         57.51         59.22         5.29 o
  10   5  10        109.78         70.77         5.30 o
  11   5  10          2.10         19.99         3.28 o
  -5   6  10         47.42         43.30         3.50 o
  -4   6  10          2.23          2.36         1.58 o
  -3   6  10          8.25          6.17         1.42 o
  -2   6  10        133.44        126.23         5.83 o
  -1   6  10         49.97         45.00         3.52 o
   0   6  10        298.58        296.32        16.47 o
   1   6  10        129.18        123.08         5.45 o
   2   6  10         69.45         70.38         4.09 o
   3   6  10          5.97          7.25         1.59 o
   4   6  10          1.46          5.51         1.27 o
   5   6  10          5.57          4.28         1.75 o
   6   6  10         26.72         21.61         3.38 o
   7   6  10        237.25        227.29        17.99 o
   8   6  10         37.43         37.71         3.94 o
   9   6  10         36.54         44.71         3.19 o
  10   6  10         30.76         12.67         2.38 o
  11   6  10          2.54         20.12         3.02 o
  -4   7  10         15.34         15.08         2.20 o
  -3   7  10         15.65         16.49         2.64 o
  -2   7  10         30.16         26.41         3.72 o
  -1   7  10        109.79        127.79         5.56 o
   0   7  10        231.98        239.87        11.40 o
   1   7  10          1.43          0.63         1.66 o
   2   7  10        802.96        731.69        19.98 o
   3   7  10        857.70        870.45        20.45 o
   4   7  10        131.05        127.26         5.59 o
   5   7  10          2.72          2.80         1.91 o
   6   7  10          2.64          0.30         1.82 o
   7   7  10        492.11        459.13        15.06 o
   8   7  10         31.07         34.65         4.32 o
   9   7  10        126.86        115.03        12.77 o
  10   7  10         96.08        101.78         5.47 o
  11   7  10         35.12         61.56         4.37 o
  -3   8  10         48.70         53.11         3.74 o
  -2   8  10        154.31        163.77         6.35 o
  -1   8  10         32.42         28.77         2.50 o
   0   8  10          3.17          2.30         1.90 o
   1   8  10          2.18          3.77         2.01 o
   2   8  10          0.06          2.82         2.19 o
   3   8  10        312.52        339.79        13.44 o
   4   8  10         33.52         25.93         2.67 o
   5   8  10        900.27        943.31        14.98 o
   6   8  10          4.47          0.40         1.62 o
   7   8  10          1.23          2.33         2.43 o
   8   8  10          2.46          1.89         1.59 o
   9   8  10        112.36        107.93         6.91 o
  10   8  10          2.69          5.45         1.94 o
  11   8  10          3.97          1.83         0.85 o
  -1   9  10          0.90          0.72         1.02 o
   0   9  10          0.62          1.56         1.47 o
   1   9  10        445.89        445.01        14.44 o
   2   9  10         67.66         69.09         6.06 o
   3   9  10         15.56         14.14         3.12 o
   4   9  10         59.57         66.76         4.45 o
   5   9  10         54.28         41.38         5.57 o
   6   9  10          0.10          0.10         1.39 o
   7   9  10         22.24         25.81         3.63 o
   8   9  10          2.19          2.30         1.73 o
   9   9  10         11.71          9.46         1.43 o
  10   9  10         94.15        107.02         5.79 o
   0  10  10          0.39          0.38         1.01 o
   1  10  10        166.68        182.94         8.19 o
   2  10  10          4.91          2.42         1.66 o
   3  10  10         31.07         27.63         3.67 o
   4  10  10         10.29          9.83         2.45 o
   5  10  10         14.47         16.67         1.93 o
   6  10  10          0.33         -0.90         1.01 o
   7  10  10          0.62          1.63         1.35 o
   8  10  10         25.06         25.97         3.24 o
   9  10  10         50.10         64.26         3.12 o
  10  10  10          3.12         -0.38         1.05 o
   1  11  10         12.33         10.13         1.61 o
   2  11  10         70.22         85.75         5.09 o
   3  11  10          2.20          0.57         1.23 o
   4  11  10          0.20         -0.36         1.14 o
   5  11  10          1.62          2.86         1.47 o
   6  11  10         48.06         54.32         2.78 o
   7  11  10         19.14         18.78         2.36 o
   8  11  10         12.69         10.95         1.35 o
   9  11  10          7.65          5.54         1.37 o
   6  12  10         34.25         46.38         3.10 o
  -4 -10  11          4.03          1.95         0.89 o
  -3 -10  11          3.02          3.38         0.99 o
  -2 -10  11          9.19          7.19         1.57 o
  -1 -10  11          9.96          9.43         1.79 o
   0 -10  11         11.02         12.85         1.88 o
  -6  -9  11          0.82          0.59         0.94 o
  -5  -9  11          9.69          9.54         1.88 o
  -4  -9  11         31.75         29.87         2.16 o
  -3  -9  11         10.51         10.51         2.00 o
  -2  -9  11         45.29         44.73         2.83 o
  -1  -9  11          6.90          7.21         2.07 o
   0  -9  11         24.32         26.46         2.17 o
   1  -9  11          0.07          1.56         0.90 o
   2  -9  11          3.21          6.55         1.09 o
   3  -9  11         56.48         68.13         3.81 o
  -6  -8  11          1.85          3.36         1.69 o
  -5  -8  11          1.37         -1.08         1.67 o
  -4  -8  11         23.26         26.57         2.30 o
  -3  -8  11         95.29         88.81         4.30 o
  -2  -8  11         92.94         87.02         4.41 o
  -1  -8  11         97.13        106.07         4.74 o
   0  -8  11         98.64        107.94         4.79 o
   1  -8  11        131.69        127.23         5.09 o
   2  -8  11          0.34          1.05         1.00 o
   3  -8  11          3.43          3.44         1.30 o
   4  -8  11          5.62          3.97         1.27 o
  -7  -7  11          8.03          9.10         1.26 o
  -6  -7  11          1.03          0.33         1.44 o
  -5  -7  11          1.37          1.46         2.22 o
  -4  -7  11         41.14         39.88         2.97 o
  -3  -7  11          3.75          1.99         2.03 o
  -2  -7  11          0.09         -0.86         1.17 o
  -1  -7  11         54.34         51.76        10.27 o
   0  -7  11         20.24         16.11         2.13 o
   1  -7  11          7.60          8.52         1.66 o
   2  -7  11         37.08         37.29         3.00 o
   3  -7  11         26.03         30.23         3.85 o
   4  -7  11          0.94          2.68         1.54 o
   5  -7  11         50.60         44.41         3.78 o
  -8  -6  11          4.46          3.60         1.10 o
  -7  -6  11          8.17          9.09         1.39 o
  -6  -6  11         63.03         57.75         4.02 o
  -5  -6  11         68.32         57.30         5.54 o
  -4  -6  11          3.67          4.12         1.09 o
  -3  -6  11          0.52          0.13         1.09 o
  -2  -6  11         39.09         33.99         3.04 o
  -1  -6  11         62.24         59.69         9.21 o
   0  -6  11         78.93         76.69         4.31 o
   1  -6  11         72.18         60.70         6.04 o
   2  -6  11         55.11         56.33         3.78 o
   3  -6  11          0.45          1.24         1.13 o
   4  -6  11          5.85          3.97         1.98 o
   5  -6  11          2.51          0.49         1.50 o
   6  -6  11          9.97         10.82         2.08 o
  -8  -5  11          0.03         -0.50         0.91 o
  -7  -5  11         18.47         13.55         1.66 o
  -6  -5  11         65.35         54.98         5.00 o
  -5  -5  11         53.88         56.76         3.71 o
  -4  -5  11         28.87         25.60         2.67 o
  -3  -5  11          0.37         -1.05         1.09 o
  -2  -5  11        199.58        200.72         7.08 o
  -1  -5  11         69.73         63.11         8.77 o
   0  -5  11         26.28         19.46         2.20 o
   1  -5  11         33.59         26.33         2.59 o
   2  -5  11          5.18          7.88         1.57 o
   3  -5  11         33.46         28.89         2.76 o
   4  -5  11         42.55         41.83         4.74 o
   5  -5  11          0.50          1.29         1.95 o
   6  -5  11         11.74         13.03         2.53 o
   7  -5  11         21.76         18.37         2.57 o
   8  -5  11          4.46          3.66         1.06 o
  -8  -4  11          4.11          2.78         1.33 o
  -7  -4  11         30.39         31.97         2.54 o
  -6  -4  11         81.55         82.31         4.36 o
  -5  -4  11          3.70          4.51         2.01 o
  -4  -4  11          0.64         -0.18         1.17 o
  -3  -4  11          7.87          7.53         1.29 o
  -2  -4  11       1106.10       1110.90        16.19 o
  -1  -4  11        676.72        654.73        12.35 o
   0  -4  11          0.96          1.79         1.52 o
   1  -4  11        116.66        112.11         5.04 o
   2  -4  11         36.09         30.63         2.78 o
   3  -4  11         27.59         31.23         2.81 o
   4  -4  11         90.75         68.66         6.00 o
   5  -4  11          2.63          2.16         1.54 o
   6  -4  11         59.91         54.48         3.66 o
   7  -4  11          0.15          1.27         1.37 o
   8  -4  11          1.44          0.65         0.68 o
  -8  -3  11          4.97          8.16         1.79 o
  -7  -3  11          3.94          4.33         1.71 o
  -6  -3  11          0.01         -1.13         1.13 o
  -5  -3  11         17.05         14.02         2.05 o
  -4  -3  11          6.22          7.64         1.64 o
  -3  -3  11         12.26         12.43         1.51 o
  -2  -3  11        196.09        205.79        10.00 o
  -1  -3  11        208.56        243.91         7.40 o
   0  -3  11         51.18         48.95         3.84 o
   1  -3  11         22.76         25.22         3.39 o
   2  -3  11         90.20         86.61         4.38 o
   3  -3  11          6.51          3.97         2.53 o
   4  -3  11          1.21          1.71         1.12 o
   5  -3  11         27.64         23.83         2.53 o
   6  -3  11         32.30         32.64         2.97 o
   7  -3  11        113.06        114.07         5.08 o
   8  -3  11          0.44         -0.94         1.23 o
   9  -3  11          0.09          0.78         0.97 o
  -8  -2  11          2.49          1.97         1.15 o
  -7  -2  11         87.63        101.03         6.49 o
  -6  -2  11         20.34         12.53         1.89 o
  -5  -2  11         29.15         26.38         2.68 o
  -4  -2  11        203.88        224.30        12.36 o
  -3  -2  11         55.80         60.73         5.61 o
  -2  -2  11        128.07        130.68         5.41 o
  -1  -2  11        206.76        195.61        13.40 o
   0  -2  11        117.44        121.38        10.42 o
   1  -2  11          6.53          6.29         1.76 o
   2  -2  11         84.26         85.97         8.90 o
   3  -2  11          2.69          6.77         1.85 o
   4  -2  11         56.63         54.52         5.19 o
   5  -2  11          7.24          8.78         1.70 o
   6  -2  11         17.21         16.73         2.22 o
   7  -2  11          1.68          2.24         1.11 o
   8  -2  11        105.62        114.92         4.89 o
   9  -2  11          5.36          2.79         1.53 o
  -8  -1  11         25.89         29.70         2.95 o
  -7  -1  11         70.51         70.52         5.38 o
  -6  -1  11          0.02          1.21         1.17 o
  -5  -1  11          4.69          5.39         1.49 o
  -4  -1  11        542.72        585.32        28.12 o
  -3  -1  11         39.54         32.40         4.21 o
  -2  -1  11          0.36         -0.32         1.41 o
  -1  -1  11         23.46         19.75         2.90 o
   0  -1  11         28.50         19.25         4.39 o
   1  -1  11        791.65        804.15        26.12 o
   2  -1  11        123.55        118.15        10.04 o
   3  -1  11          0.26          1.20         1.09 o
   4  -1  11         12.83         14.49         2.56 o
   5  -1  11         63.19         64.01         3.09 o
   6  -1  11         86.18         74.69         4.35 o
   7  -1  11          5.26          4.86         1.19 o
   8  -1  11          8.52          7.98         1.12 o
   9  -1  11          0.01         -0.39         1.01 o
  10  -1  11         20.16         19.68         2.44 o
  -8   0  11          7.79          9.13         1.66 o
  -7   0  11          0.10         -0.28         1.16 o
  -6   0  11         20.47         22.68         3.53 o
  -5   0  11          4.72          4.14         2.84 o
  -4   0  11        318.07        301.56         8.94 o
  -3   0  11         53.67         51.59         5.26 o
  -2   0  11        343.14        331.54        12.60 o
  -1   0  11         18.86         13.96         3.68 o
   0   0  11         11.20          7.95         1.94 o
   1   0  11          0.82          0.42         1.51 o
   2   0  11          0.63         -1.05         1.17 o
   3   0  11          0.82          0.02         0.93 o
   4   0  11        189.06        180.88         7.22 o
   5   0  11         73.43         67.00         3.81 o
   6   0  11        839.84        829.13        19.68 o
   7   0  11         96.48         91.13         4.78 o
   8   0  11        135.85        137.46         4.62 o
   9   0  11        101.57         99.72         3.65 o
  10   0  11          0.42          5.00         1.67 o
  -7   1  11          0.66          2.38         1.36 o
  -6   1  11         18.99         17.65         2.94 o
  -5   1  11         45.91         42.52         3.30 o
  -4   1  11         19.34         24.05         2.59 o
  -3   1  11         94.91        104.04         5.09 o
  -2   1  11         38.82         38.04         4.37 o
  -1   1  11         30.46         27.94         4.70 o
   0   1  11        204.08        191.52        12.18 o
   1   1  11        230.02        232.62         9.53 o
   2   1  11         32.08         31.44         2.87 o
   3   1  11         67.78         59.36         4.86 o
   4   1  11         39.92         44.76         5.20 o
   5   1  11         33.44         30.25         2.06 o
   6   1  11        569.32        537.27        11.00 o
   7   1  11          0.15          0.40         2.26 o
   8   1  11          3.12          3.09         1.18 o
   9   1  11          0.68          1.49         1.05 o
  10   1  11          0.18          0.56         1.31 o
  -7   2  11          0.45         -0.55         1.05 o
  -6   2  11         93.42         93.43         6.13 o
  -5   2  11          8.26          9.51         1.64 o
  -4   2  11          0.07         -0.83         1.10 o
  -3   2  11         16.78         11.24         1.94 o
  -2   2  11         69.81         72.85         6.21 o
  -1   2  11        371.36        381.16        13.43 o
   0   2  11          5.66          7.19         3.13 o
   1   2  11        118.79        110.13         6.69 o
   2   2  11          7.81          4.14         1.89 o
   3   2  11        235.55        246.16         9.87 o
   4   2  11        237.90        238.23         7.99 o
   5   2  11          0.25          0.44         0.99 o
   6   2  11         97.81         98.61         3.83 o
   7   2  11        782.07        769.96        13.49 o
   8   2  11          2.18          1.60         0.94 o
   9   2  11         45.96         43.46         3.25 o
  10   2  11         26.80         34.21         4.97 o
  -6   3  11         15.67         18.34         2.65 o
  -5   3  11          8.19          7.60         2.29 o
  -4   3  11          9.98          7.23         1.52 o
  -3   3  11        155.04        155.97         6.31 o
  -2   3  11        120.37        120.07         7.93 o
  -1   3  11        228.26        192.52         9.93 o
   0   3  11          0.06          0.01         1.14 o
   1   3  11         50.34         55.02         7.15 o
   2   3  11        400.38        406.93        18.42 o
   3   3  11          2.26          6.34         1.94 o
   4   3  11        154.35        165.82         8.36 o
   5   3  11          0.02          0.74         0.69 o
   6   3  11        150.81        140.01         4.57 o
   7   3  11          1.85          0.17         2.08 o
   8   3  11          2.34          3.89         1.25 o
   9   3  11          0.40         -1.31         1.31 o
  10   3  11          0.19          0.82         1.50 o
  11   3  11          0.00          5.35         2.22 o
  -6   4  11          8.28          8.59         2.30 o
  -5   4  11          1.30          2.01         1.45 o
  -4   4  11         48.25         47.23         3.31 o
  -3   4  11         45.64         43.45         3.39 o
  -2   4  11        107.20        108.54         5.30 o
  -1   4  11         14.71         12.17         2.84 o
   0   4  11        198.68        192.37         6.56 o
   1   4  11        143.68        137.25         4.39 o
   2   4  11        186.27        197.64        10.08 o
   3   4  11          9.98          8.18         3.54 o
   4   4  11         48.34         57.88         3.11 o
   5   4  11          1.88          2.74         1.05 o
   6   4  11        212.89        209.40         9.63 o
   7   4  11        505.29        540.90        10.94 o
   8   4  11        270.29        269.00        11.09 o
   9   4  11        154.40        150.79         8.28 o
  10   4  11          9.58         11.50         2.55 o
  11   4  11          0.77          5.90         2.26 o
  -5   5  11          6.68          2.40         0.93 o
  -4   5  11          3.91          1.08         1.22 o
  -3   5  11          5.03          4.13         1.32 o
  -2   5  11          9.04         12.39         2.16 o
  -1   5  11          4.36          5.52         2.29 o
   0   5  11         68.24         63.88         3.89 o
   1   5  11         71.82         78.43         4.30 o
   2   5  11          3.35          2.33         0.85 o
   3   5  11        159.62        163.76         4.93 o
   4   5  11         20.94         15.51         1.94 o
   5   5  11         65.10         50.52         6.45 o
   6   5  11         17.12         12.18         2.61 o
   7   5  11         42.16         40.55         3.51 o
   8   5  11         74.13         59.90         3.74 o
   9   5  11         71.16         70.94         5.63 o
  10   5  11         12.90         -3.23         3.23 o
  11   5  11          1.07          8.82         2.54 o
  -4   6  11          0.57          1.76         1.42 o
  -3   6  11          3.84          5.23         1.91 o
  -2   6  11         57.54         64.92         3.93 o
  -1   6  11          3.47         -1.72         1.89 o
   0   6  11          0.04          0.89         1.15 o
   1   6  11          1.56          1.65         1.03 o
   2   6  11         29.93         20.69         2.37 o
   3   6  11        145.30        147.08         6.00 o
   4   6  11         18.05         15.24         2.39 o
   5   6  11         31.00         26.49         3.71 o
   6   6  11         80.79         74.43         4.40 o
   7   6  11         88.25         82.50         4.39 o
   8   6  11         41.98         43.26         3.24 o
   9   6  11         37.88         43.62         3.08 o
  11   6  11          0.24          9.54         2.64 o
  -3   7  11          0.41         -1.11         1.26 o
  -2   7  11         31.85         26.64         2.37 o
  -1   7  11         17.65         13.82         1.87 o
   0   7  11          3.63          7.97         2.68 o
   1   7  11         13.16          9.13         2.57 o
   2   7  11          1.14          1.88         1.77 o
   3   7  11        457.69        473.87        14.75 o
   4   7  11         66.63         64.01         4.07 o
   5   7  11        263.83        270.58        11.41 o
   6   7  11          9.90          5.90         2.09 o
   7   7  11          1.19          0.22         1.86 o
   8   7  11         27.78         23.30         3.61 o
   9   7  11         10.56          8.05         5.24 o
  10   7  11          3.21          1.82         1.71 o
  -2   8  11          8.62          9.24         1.22 o
  -1   8  11          2.24          1.08         1.34 o
   0   8  11         87.96        100.80         6.97 o
   1   8  11         36.13         28.21         4.07 o
   2   8  11         16.45         10.24         2.77 o
   3   8  11          2.84          2.27         1.20 o
   4   8  11          3.21          4.51         1.53 o
   5   8  11         19.77         29.20         2.89 o
   6   8  11          0.18         -2.11         2.15 o
   7   8  11        184.71        188.01         9.52 o
   8   8  11          1.28          0.06         1.60 o
   9   8  11         20.31         19.46         3.12 o
  10   8  11         15.21         16.46         2.55 o
  -1   9  11          2.09          1.52         0.93 o
   0   9  11         69.82         83.29         5.56 o
   1   9  11          0.64          0.55         1.40 o
   2   9  11          5.05          2.92         1.92 o
   3   9  11          4.59          7.32         2.39 o
   4   9  11          0.01          0.23         0.87 o
   5   9  11         13.82         14.81         1.99 o
   6   9  11         42.09         40.73         4.25 o
   7   9  11         77.11         73.25         5.65 o
   8   9  11         38.88         37.58         4.04 o
   9   9  11         43.94         46.02         2.73 o
  10   9  11         65.43         67.50         4.36 o
   0  10  11         78.65         94.75         4.68 o
   1  10  11          4.84          8.74         1.99 o
   2  10  11         25.68         24.31         3.26 o
   3  10  11          0.97          0.45         1.53 o
   4  10  11          3.76          2.00         1.52 o
   5  10  11          1.88          0.23         0.85 o
   6  10  11         17.52         21.59         2.91 o
   7  10  11          0.06         -1.56         1.56 o
   8  10  11          2.76          3.33         1.54 o
   9  10  11         18.08         23.32         1.79 o
   2  11  11          2.69          5.41         1.40 o
   3  11  11         13.99          9.92         1.87 o
   4  11  11         18.50         20.54         2.58 o
   5  11  11          5.47          6.08         1.64 o
   6  11  11         18.47         17.63         2.18 o
   7  11  11         12.98         10.98         1.69 o
   8  11  11          2.52          3.41         0.79 o
  -5  -9  12         19.99         33.10         2.80 o
  -4  -9  12          0.06         -0.58         1.08 o
  -3  -9  12         25.50         23.99         1.83 o
  -2  -9  12          4.76          0.85         0.90 o
  -1  -9  12          6.53          6.72         1.76 o
   0  -9  12         14.61         15.11         1.45 o
   1  -9  12         23.89         20.38         1.65 o
  -6  -8  12          9.65          8.88         1.61 o
  -5  -8  12          0.35          2.62         1.37 o
  -4  -8  12          1.34          1.42         0.78 o
  -3  -8  12         19.08         25.90         2.59 o
  -2  -8  12         85.06         91.92         4.98 o
  -1  -8  12        312.79        330.49         7.70 o
   0  -8  12          1.57          2.18         1.00 o
   1  -8  12          2.44          4.19         2.00 o
   2  -8  12         12.19         13.93         1.89 o
   3  -8  12          0.46          1.16         1.05 o
   4  -8  12         52.69         47.26         3.23 o
  -6  -7  12          2.98          2.12         1.24 o
  -5  -7  12         44.16         48.53         4.48 o
  -4  -7  12          2.53          1.98         1.03 o
  -3  -7  12        145.80        150.27         6.62 o
  -2  -7  12          6.83          3.40         1.21 o
  -1  -7  12          8.21         10.25         1.70 o
   0  -7  12         17.06         14.79         2.51 o
   1  -7  12         13.62         11.28         1.77 o
   2  -7  12         23.68         22.57         2.30 o
   3  -7  12         10.15         10.16         1.56 o
   4  -7  12          1.18          1.97         1.47 o
   5  -7  12          0.18          1.33         1.21 o
  -7  -6  12          0.43          0.36         0.66 o
  -6  -6  12          0.01          1.16         0.77 o
  -5  -6  12        173.73        178.51         8.74 o
  -4  -6  12          7.87          4.24         1.20 o
  -3  -6  12        147.44        183.08         6.50 o
  -2  -6  12         87.19         94.04         4.78 o
  -1  -6  12          1.95          2.26         1.28 o
   0  -6  12         17.67         18.37         3.47 o
   1  -6  12          1.87          0.19         1.99 o
   2  -6  12         51.03         43.20         3.24 o
   3  -6  12          0.35          0.86         1.12 o
   4  -6  12          0.18          0.68         1.54 o
   5  -6  12         64.77         63.66         4.83 o
   6  -6  12         44.08         47.34         3.69 o
  -7  -5  12          6.76          7.37         1.15 o
  -6  -5  12          5.71          5.98         1.29 o
  -5  -5  12         31.03         32.07         3.98 o
  -4  -5  12          8.92         12.20         4.54 o
  -3  -5  12          7.75          5.03         1.38 o
  -2  -5  12         28.51         22.62         2.54 o
  -1  -5  12         84.32         67.11         4.10 o
   0  -5  12         93.50         83.76         5.95 o
   1  -5  12         24.37         18.46         2.30 o
   2  -5  12          6.94          4.78         1.50 o
   3  -5  12          0.93          2.98         2.17 o
   4  -5  12         41.10         35.34         4.40 o
   5  -5  12        180.23        166.23         8.49 o
   6  -5  12         33.47         36.29         3.81 o
   7  -5  12          1.40          1.20         0.99 o
  -7  -4  12         13.78         14.55         2.98 o
  -6  -4  12          7.99          7.22         1.36 o
  -5  -4  12         25.39         21.02         2.84 o
  -4  -4  12         60.13         61.65         5.71 o
  -3  -4  12        121.68        116.05         5.41 o
  -2  -4  12        206.55        220.99         7.40 o
  -1  -4  12        103.89         87.11         4.70 o
   0  -4  12         99.15         88.04         4.60 o
   1  -4  12         45.23         43.96         3.25 o
   2  -4  12         73.77         84.77         4.53 o
   3  -4  12         93.06         71.42         4.20 o
   4  -4  12         11.63         12.15         2.86 o
   5  -4  12         26.44         19.46         3.38 o
   6  -4  12          1.81          1.23         1.43 o
   7  -4  12          6.79          7.00         1.92 o
   8  -4  12          4.19          4.48         0.91 o
  -7  -3  12         12.47         13.07         2.24 o
  -6  -3  12          9.12          6.99         1.36 o
  -5  -3  12          5.12          3.92         1.17 o
  -4  -3  12         14.91         12.58         2.81 o
  -3  -3  12         58.24         53.74         5.45 o
  -2  -3  12         54.88         53.31         3.65 o
  -1  -3  12         16.80         15.41         2.02 o
   0  -3  12         44.87         37.49         3.01 o
   1  -3  12          0.55          0.75         1.36 o
   2  -3  12          7.70          7.75         1.50 o
   3  -3  12          7.71          6.15         1.34 o
   4  -3  12        149.64        121.29         7.83 o
   5  -3  12         33.65         36.92         4.54 o
   6  -3  12         19.83         11.35         2.71 o
   7  -3  12         58.25         51.55         4.78 o
   8  -3  12          0.84          2.10         1.08 o
   9  -3  12          0.25          1.86         1.08 o
  -7  -2  12         89.40        105.29         5.93 o
  -6  -2  12         45.10         48.36         6.41 o
  -5  -2  12          3.63          5.54         1.36 o
  -4  -2  12          5.95          5.12         1.90 o
  -3  -2  12          3.10          4.23         2.06 o
  -2  -2  12        801.94        820.38        13.99 o
  -1  -2  12        157.38        205.43         6.96 o
   0  -2  12         54.38         56.21         3.62 o
   1  -2  12         39.34         44.88         4.63 o
   2  -2  12         11.42         15.73         1.90 o
   3  -2  12         67.68         74.88         4.39 o
   4  -2  12         93.36         96.66         6.85 o
   5  -2  12          9.54          7.39         2.27 o
   6  -2  12         58.33         66.22         5.85 o
   7  -2  12          1.86          3.95         1.85 o
   8  -2  12         46.35         51.32         4.79 o
   9  -2  12          0.02          0.14         0.72 o
  -7  -1  12          1.78          0.44         1.10 o
  -6  -1  12        512.32        515.83        16.68 o
  -5  -1  12          9.74         11.17         1.84 o
  -4  -1  12         46.43         51.94         3.70 o
  -3  -1  12        208.80        200.18        10.21 o
  -2  -1  12        469.07        448.70        15.05 o
  -1  -1  12        268.32        260.13        11.21 o
   0  -1  12         67.36         73.00         4.09 o
   1  -1  12          3.40          1.50         1.19 o
   2  -1  12        163.29        160.64         8.27 o
   3  -1  12          8.21         11.94         1.62 o
   4  -1  12        255.44        242.54        10.51 o
   5  -1  12          0.02         -0.34         1.10 o
   6  -1  12        319.03        305.23        12.33 o
   7  -1  12        103.99         93.06         4.63 o
   8  -1  12          1.33          2.53         0.96 o
   9  -1  12         25.89         27.99         2.30 o
  10  -1  12          0.62         -0.42         0.95 o
  -7   0  12         39.39         30.78         3.08 o
  -6   0  12         66.80         68.54         5.27 o
  -5   0  12         12.95         13.69         1.97 o
  -4   0  12         61.15         59.24         7.72 o
  -3   0  12         64.67         59.52         5.68 o
  -2   0  12        161.53        167.36         9.28 o
  -1   0  12        762.72        724.23        18.76 o
   0   0  12        336.94        334.56        10.14 o
   1   0  12       1450.83       1410.71        28.97 o
   2   0  12         12.93         13.86         2.09 o
   3   0  12          2.28         -0.29         6.23 o
   4   0  12         79.11         90.46         3.59 o
   5   0  12        241.26        248.75         6.10 o
   6   0  12        180.08        170.66         6.38 o
   7   0  12          1.31          3.22         1.46 o
   8   0  12         22.50         32.22         2.37 o
   9   0  12         47.76         46.86         2.49 o
  10   0  12          7.50         10.62         2.03 o
  -7   1  12          6.91          5.28         1.38 o
  -6   1  12         16.53         16.89         2.64 o
  -5   1  12          8.65         13.74         2.65 o
  -4   1  12         67.95         69.58         4.20 o
  -3   1  12          3.32          9.30         2.57 o
  -2   1  12        105.02        112.15         7.76 o
  -1   1  12        244.08        249.95        11.07 o
   0   1  12        474.72        506.02        10.26 o
   1   1  12         17.66         14.88         3.77 o
   2   1  12         18.68         15.30         3.87 o
   3   1  12          0.92          0.96         0.78 o
   4   1  12          1.28          1.44         0.73 o
   5   1  12         30.24         34.28         2.32 o
   6   1  12        200.78        191.11         6.18 o
   7   1  12         43.91         43.87         3.39 o
   8   1  12         12.94         13.51         1.78 o
   9   1  12          8.31          9.02         1.52 o
  10   1  12          2.88          3.55         1.45 o
  -6   2  12          0.99          1.13         1.28 o
  -5   2  12          3.61          2.73         1.02 o
  -4   2  12         12.40          9.83         1.78 o
  -3   2  12        135.86        135.47         5.87 o
  -2   2  12          0.01         -1.68         1.68 o
  -1   2  12          0.08         -0.61         1.59 o
   0   2  12        363.47        386.74        13.74 o
   1   2  12         42.07         55.88         3.19 o
   2   2  12        591.64        562.71        15.79 o
   3   2  12        174.42        192.87        13.91 o
   4   2  12        110.29        126.72         4.18 o
   5   2  12         24.63         25.38         2.02 o
   6   2  12          0.47          0.86         1.23 o
   7   2  12        129.01        123.10         5.57 o
   8   2  12          1.42          0.87         1.03 o
   9   2  12         65.94         66.45         5.63 o
  11   2  12          4.36          9.08         1.86 o
  -6   3  12          0.12         -1.08         1.08 o
  -5   3  12        123.30        125.09         6.78 o
  -4   3  12         80.23         81.22         4.24 o
  -3   3  12          9.13          6.75         1.63 o
  -2   3  12          6.47          5.32         2.17 o
  -1   3  12         30.20         28.15         2.95 o
   0   3  12         15.52         14.39         2.86 o
   1   3  12         27.51         24.72         2.38 o
   2   3  12         52.02         47.64         3.24 o
   3   3  12         35.41         40.00         4.21 o
   4   3  12         12.47         11.33         2.47 o
   5   3  12          0.09         -0.44         0.94 o
   6   3  12         67.16         62.19         4.42 o
   7   3  12        436.34        453.02        10.14 o
   8   3  12          3.42          2.83         1.23 o
   9   3  12         10.62         10.36         2.48 o
  10   3  12         39.40         52.02         4.38 o
  11   3  12          5.36          5.10         1.73 o
  -5   4  12         12.29         10.66         1.93 o
  -4   4  12          1.39          0.32         0.79 o
  -3   4  12         25.97         22.08         3.74 o
  -2   4  12          0.11          0.04         1.76 o
  -1   4  12         22.44         15.88         3.23 o
   0   4  12          9.46          8.11         1.65 o
   1   4  12         85.17         80.06         3.66 o
   2   4  12        336.50        347.27         7.17 o
   3   4  12          4.76          2.31         0.82 o
   4   4  12         14.07         15.35         1.93 o
   5   4  12          7.18          6.57         1.85 o
   6   4  12        337.84        307.77         8.27 o
   7   4  12        353.84        368.36         9.14 o
   8   4  12          4.69          2.85         1.80 o
   9   4  12          1.32          1.19         1.51 o
  10   4  12          0.61          1.92         1.53 o
  11   4  12          3.57          2.60         1.92 o
  -5   5  12          1.88          0.47         0.77 o
  -4   5  12          9.32          7.29         1.75 o
  -3   5  12          5.15          4.56         1.86 o
  -2   5  12         38.64         49.61         3.46 o
  -1   5  12        342.33        325.80        13.17 o
   0   5  12         13.77         13.98         2.04 o
   1   5  12        335.45        297.43         8.49 o
   2   5  12          9.72         10.12         1.96 o
   3   5  12        117.25        124.55         4.41 o
   4   5  12         32.85         25.14         2.61 o
   5   5  12         11.77         12.05         1.83 o
   6   5  12         49.16         36.67         4.22 o
   7   5  12        163.33        155.62         6.03 o
   8   5  12         21.57         16.93         2.06 o
   9   5  12         99.11        104.07         6.55 o
  11   5  12          0.00          4.28         2.01 o
  -4   6  12         23.13         27.63         2.67 o
  -3   6  12         22.18         17.66         1.85 o
  -2   6  12          0.09         -1.51         1.51 o
  -1   6  12         79.91         78.14         6.40 o
   0   6  12         57.97         59.99         5.83 o
   1   6  12         30.52         24.80         2.55 o
   2   6  12         45.49         36.99         5.29 o
   3   6  12         28.93         23.72         2.57 o
   4   6  12          1.02          1.51         1.08 o
   5   6  12          4.22          8.28         2.47 o
   6   6  12          4.82          5.64         1.49 o
   7   6  12          0.24          2.43         1.36 o
   8   6  12        181.94        202.48         6.60 o
   9   6  12          0.42         -0.51         0.98 o
  10   6  12         83.00         69.23         4.50 o
  11   6  12          3.42         11.86         2.38 o
  -3   7  12         25.65         26.48         2.53 o
  -2   7  12         31.69         33.06         2.41 o
  -1   7  12         17.77         20.01         3.30 o
   0   7  12        266.46        252.46        11.21 o
   1   7  12        154.52        146.84         8.89 o
   2   7  12        101.19        100.57         7.41 o
   3   7  12        139.77        156.94         6.14 o
   4   7  12         73.68         85.43         5.22 o
   5   7  12        793.70        765.23        18.67 o
   6   7  12         30.38         37.56         4.44 o
   7   7  12        176.24        179.67         9.14 o
   8   7  12         88.41         77.13         5.96 o
   9   7  12         94.85         85.10         6.88 o
  10   7  12          7.01          6.02         1.51 o
  -1   8  12         45.29         42.76         3.88 o
   0   8  12          4.01          3.32         1.88 o
   1   8  12          0.27         -0.21         1.75 o
   2   8  12         11.68          6.46         2.28 o
   3   8  12         32.84         34.15         2.85 o
   4   8  12          6.39          5.34         1.41 o
   5   8  12        220.52        231.00         7.21 o
   6   8  12         36.68         33.24         4.05 o
   7   8  12        365.63        345.57        12.23 o
   8   8  12         63.01         64.39         5.42 o
   9   8  12          7.22          7.30         2.01 o
  10   8  12          2.35          5.62         1.54 o
   0   9  12          0.20          0.42         0.96 o
   1   9  12          0.07          2.60         1.59 o
   2   9  12          1.07          3.41         1.78 o
   3   9  12         53.97         48.26         4.75 o
   4   9  12          0.00          1.73         1.13 o
   5   9  12         13.07         13.01         1.72 o
   6   9  12        147.10        145.28         7.58 o
   7   9  12          3.44          3.23         1.72 o
   8   9  12         30.62         34.08         3.61 o
   9   9  12          0.09         -0.10         1.17 o
  10   9  12         18.50         20.03         2.32 o
   1  10  12          7.19         11.19         1.89 o
   2  10  12          0.00          0.42         1.08 o
   3  10  12         37.50         36.36         3.66 o
   4  10  12          8.88          7.59         1.89 o
   5  10  12          0.97          0.12         1.05 o
   6  10  12         41.82         40.93         3.54 o
   7  10  12          0.01         -1.31         1.31 o
   8  10  12         11.50         15.83         2.32 o
   9  10  12          0.04          0.55         0.96 o
   4  11  12         41.39         50.27         3.46 o
  -2  -9  13          2.07          1.37         0.93 o
  -1  -9  13         20.99         24.96         2.50 o
   0  -9  13         39.61         40.04         3.02 o
  -5  -8  13          0.22         -0.11         0.79 o
  -4  -8  13          1.32          3.28         1.35 o
  -3  -8  13         51.30         54.29         2.82 o
  -2  -8  13         83.86         88.45         3.72 o
  -1  -8  13         32.30         32.57         3.51 o
   0  -8  13          0.58          1.35         1.25 o
   1  -8  13          4.80          5.30         2.74 o
   2  -8  13          1.49         -0.50         0.69 o
   3  -8  13          6.19          7.40         1.36 o
  -6  -7  13         35.57         45.32         3.27 o
  -5  -7  13          0.14          1.65         1.43 o
  -4  -7  13          0.37          0.86         1.31 o
  -3  -7  13          2.56         -0.02         0.88 o
  -2  -7  13         24.58         23.12         2.22 o
  -1  -7  13          0.90         -0.58         1.02 o
   0  -7  13         10.28          9.07         2.33 o
   1  -7  13          1.80          2.00         1.02 o
   2  -7  13          8.98         12.45         1.66 o
   3  -7  13         33.42         32.02         2.25 o
   4  -7  13         25.19         23.94         2.75 o
  -6  -6  13         10.47         13.11         2.19 o
  -5  -6  13          0.21          1.79         1.54 o
  -4  -6  13         34.04         31.67         3.92 o
  -3  -6  13        167.99        149.42         5.59 o
  -2  -6  13        455.28        420.02        17.42 o
  -1  -6  13         12.81         11.19         1.71 o
   0  -6  13          2.28          1.18         1.93 o
   1  -6  13         58.75         53.75         3.48 o
   2  -6  13         25.07         20.54         2.21 o
   3  -6  13         12.10         11.91         1.75 o
   4  -6  13         44.86         50.39         4.41 o
   5  -6  13         12.41         13.64         2.25 o
   6  -6  13          0.86          2.44         1.01 o
  -6  -5  13          1.06          1.50         1.19 o
  -5  -5  13          7.70          5.82         1.97 o
  -4  -5  13          9.22          9.21         2.52 o
  -3  -5  13         41.93         42.51         3.24 o
  -2  -5  13         62.22         59.19         3.84 o
  -1  -5  13          4.19          3.89         1.26 o
   0  -5  13          0.00          0.05         1.00 o
   1  -5  13         32.69         33.41         2.84 o
   2  -5  13         92.35         82.57         4.43 o
   3  -5  13          0.96         -0.50         0.95 o
   4  -5  13         75.47         69.66         5.69 o
   5  -5  13          0.97          0.19         1.46 o
   6  -5  13         22.54         32.31         3.40 o
   7  -5  13          5.18          7.89         1.06 o
  -6  -4  13          0.04         -0.85         1.24 o
  -5  -4  13         10.07          9.02         2.27 o
  -4  -4  13         13.22         12.66         2.89 o
  -3  -4  13         20.80         18.25         3.23 o
  -2  -4  13         30.32         29.20         2.84 o
  -1  -4  13        154.78        141.44         5.91 o
   0  -4  13         32.59         35.02         3.06 o
   1  -4  13          0.38          1.07         1.60 o
   2  -4  13          9.30          8.26         1.61 o
   3  -4  13          2.13          2.45         1.07 o
   4  -4  13          6.15          8.25         2.34 o
   5  -4  13          1.46          0.90         1.65 o
   6  -4  13          8.05          5.73         1.98 o
   7  -4  13          1.66          0.54         0.87 o
   8  -4  13          2.72          3.33         1.12 o
  -6  -3  13         15.17         12.05         1.53 o
  -5  -3  13          8.11          8.77         2.23 o
  -4  -3  13          0.02         -1.35         1.96 o
  -3  -3  13          3.28          4.08         1.83 o
  -2  -3  13          1.37          1.78         1.10 o
  -1  -3  13        119.25        126.37         5.64 o
   0  -3  13          2.14          1.26         1.16 o
   1  -3  13        137.62        155.38         8.64 o
   2  -3  13        147.07        129.59         5.49 o
   3  -3  13         29.21         27.12         2.69 o
   4  -3  13         24.77         18.24         3.26 o
   5  -3  13         19.23         16.70         2.02 o
   6  -3  13         18.85         15.67         2.94 o
   7  -3  13          0.99         -0.84         1.12 o
   8  -3  13         79.07         92.83         3.69 o
  -6  -2  13          2.69          2.64         0.89 o
  -5  -2  13         30.62         44.32         4.57 o
  -4  -2  13         25.69         27.84         3.95 o
  -3  -2  13         24.28         14.17         2.98 o
  -2  -2  13        201.15        216.64        10.67 o
  -1  -2  13        347.03        350.10         9.26 o
   0  -2  13         20.86         21.73         2.63 o
   1  -2  13         29.33         27.41         3.76 o
   2  -2  13        192.42        190.46         6.52 o
   3  -2  13         95.15         84.03         4.43 o
   4  -2  13        144.26        148.95         8.45 o
   5  -2  13         14.82         11.55         1.76 o
   6  -2  13          7.63          6.54         1.95 o
   7  -2  13         19.39         13.15         2.08 o
   8  -2  13          3.74          1.22         1.67 o
   9  -2  13          5.66          3.18         1.27 o
  -6  -1  13          2.21          2.67         1.03 o
  -5  -1  13          5.45          5.92         1.23 o
  -4  -1  13         66.71         65.52         5.84 o
  -3  -1  13         33.65         34.87         4.45 o
  -2  -1  13        261.21        263.22        11.68 o
  -1  -1  13        442.25        469.68        20.37 o
   0  -1  13        197.22        200.57         6.95 o
   1  -1  13         49.23         52.14         3.54 o
   2  -1  13         12.45          9.95         2.38 o
   3  -1  13         54.42         56.19         3.60 o
   4  -1  13          6.49          7.56         1.23 o
   5  -1  13        282.78        273.24         6.47 o
   6  -1  13          2.24         -0.42         1.32 o
   7  -1  13          0.43         -0.19         0.91 o
   8  -1  13          3.88          4.93         1.01 o
   9  -1  13          2.64          2.62         1.42 o
  -6   0  13          3.08          0.37         0.89 o
  -5   0  13          1.87          3.19         1.05 o
  -4   0  13         94.23         81.70         6.50 o
  -3   0  13          1.05          3.73         2.45 o
  -2   0  13        571.97        559.50        16.98 o
  -1   0  13         16.10         10.39         2.43 o
   0   0  13          3.42          4.22         1.61 o
   1   0  13         20.17         22.01         2.38 o
   2   0  13          3.61          4.33         2.11 o
   3   0  13        173.86        180.31        15.88 o
   4   0  13         48.33         50.85         2.79 o
   5   0  13         67.23         69.99         3.33 o
   6   0  13          0.22          0.59         1.43 o
   7   0  13        227.54        239.01         7.64 o
   8   0  13        261.09        289.46         6.39 o
   9   0  13         17.15         19.79         1.92 o
  10   0  13          5.57          8.60         1.72 o
  -6   1  13          4.38          2.64         1.10 o
  -5   1  13        113.59        116.60         4.64 o
  -4   1  13          2.56          3.04         1.67 o
  -3   1  13        215.47        210.67        10.40 o
  -2   1  13         89.67         92.66         7.10 o
  -1   1  13        112.70        113.87         7.81 o
   0   1  13          2.50          1.25         1.08 o
   1   1  13         26.82         30.01         2.75 o
   2   1  13         30.34         29.64         3.66 o
   3   1  13          3.29          5.83         1.31 o
   4   1  13        104.67         99.25         3.85 o
   5   1  13          1.84          3.17         0.95 o
   6   1  13          0.31         -0.34         1.00 o
   7   1  13        115.47        109.43         5.24 o
   8   1  13          7.97          5.64         1.16 o
   9   1  13         13.82         11.60         1.67 o
  10   1  13          3.70         -2.62         2.62 o
  -5   2  13          0.87          0.93         0.69 o
  -4   2  13          0.24          0.04         0.86 o
  -3   2  13         10.72         11.00         2.78 o
  -2   2  13         35.65         38.66         4.63 o
  -1   2  13          2.85          4.63         2.17 o
   0   2  13          0.01          1.54         1.40 o
   1   2  13          9.17         13.29         1.90 o
   2   2  13          0.43          0.78         0.96 o
   3   2  13         81.88         90.38         5.17 o
   4   2  13        246.35        244.27         5.95 o
   5   2  13          2.28          2.43         0.81 o
   6   2  13        758.66        794.66        11.10 o
   7   2  13         36.92         36.39         2.50 o
   8   2  13          8.17          4.89         1.40 o
   9   2  13         17.19         16.84         2.03 o
  10   2  13         13.43         10.81         1.85 o
  -5   3  13         15.52         17.95         2.30 o
  -4   3  13         14.16         11.66         1.60 o
  -3   3  13         59.49         57.59         5.37 o
  -2   3  13          2.75          1.50         1.81 o
  -1   3  13         72.48         74.02         4.16 o
   0   3  13         18.44         21.76         3.52 o
   1   3  13        182.56        187.91         6.62 o
   2   3  13          0.09         -1.10         1.10 o
   3   3  13          5.42          3.78         1.43 o
   4   3  13          3.33          1.78         1.32 o
   5   3  13         39.54         39.85         3.12 o
   6   3  13         22.80         14.43         2.02 o
   7   3  13         14.28         15.21         2.27 o
   8   3  13         17.41         17.84         2.23 o
   9   3  13          3.85          1.92         1.59 o
  10   3  13          3.95          6.32         1.87 o
  11   3  13         10.16         17.81         2.32 o
  -4   4  13          1.26          2.58         1.12 o
  -3   4  13         19.96         21.82         3.23 o
  -2   4  13          0.03          1.81         1.69 o
  -1   4  13          4.31          2.17         1.78 o
   0   4  13          7.99          7.16         1.47 o
   1   4  13         36.53         35.35         2.44 o
   2   4  13         35.51         42.15         2.66 o
   3   4  13          2.44          5.19         1.15 o
   4   4  13         17.75         15.96         2.10 o
   5   4  13        110.04        108.30         5.06 o
   6   4  13         49.49         43.67         3.25 o
   7   4  13        637.55        636.13        11.92 o
   8   4  13         11.27         12.51         2.58 o
   9   4  13         22.68         28.88         3.47 o
  10   4  13          1.16          1.17         1.34 o
  11   4  13          3.23          1.57         1.46 o
  -4   5  13          9.72          9.69         1.77 o
  -3   5  13          4.61          2.44         1.46 o
  -2   5  13        100.26        104.10         6.88 o
  -1   5  13         39.18         52.05         5.40 o
   0   5  13        254.19        283.73        10.24 o
   1   5  13         74.89         76.18         4.72 o
   2   5  13         20.19         15.45         1.98 o
   3   5  13         55.34         51.32         3.22 o
   4   5  13         67.50         69.68         4.13 o
   5   5  13          1.52          2.14         1.54 o
   6   5  13          0.47         -0.15         1.51 o
   7   5  13          2.05          1.68         1.09 o
   8   5  13         60.00         69.46         3.92 o
   9   5  13          6.09          4.18         1.72 o
  11   5  13         14.52         20.44         2.45 o
  -3   6  13          1.71          1.10         0.60 o
  -2   6  13         13.73         14.64         2.58 o
  -1   6  13          4.75          5.76         2.13 o
   0   6  13         58.38         52.07         5.31 o
   1   6  13        190.43        191.98         6.70 o
   2   6  13          9.88          7.94         1.72 o
   3   6  13         21.31         22.13         2.57 o
   4   6  13          1.09          0.68         1.16 o
   5   6  13        132.45        107.85         7.19 o
   6   6  13          2.45          4.14         1.42 o
   7   6  13         42.37         46.39         3.22 o
   8   6  13          2.51          2.71         1.06 o
   9   6  13         31.72         32.86         2.49 o
  11   6  13          1.91         12.64         2.07 o
  -2   7  13         13.03         14.32         1.63 o
  -1   7  13          1.52          2.47         1.63 o
   0   7  13         13.75         14.83         2.94 o
   1   7  13          4.37          3.64         2.17 o
   2   7  13         94.12        109.92         7.54 o
   3   7  13        394.43        394.29        12.74 o
   4   7  13          3.55          2.68         2.97 o
   5   7  13        417.70        420.92        13.90 o
   6   7  13         35.87         41.86         4.49 o
   7   7  13          6.28          7.00         2.53 o
   8   7  13          9.96         10.17         2.41 o
   9   7  13          0.61          0.82         1.24 o
  10   7  13         17.12         13.16         1.39 o
  -1   8  13          7.52          9.16         1.77 o
   0   8  13          1.07          1.41         1.45 o
   1   8  13          6.47          6.72         2.18 o
   2   8  13          0.92          0.86         1.36 o
   3   8  13        131.98        133.43         5.18 o
   4   8  13         68.30         72.25         3.98 o
   5   8  13        108.50        116.49         6.99 o
   6   8  13          3.47          2.88         1.80 o
   7   8  13         14.23         12.70         2.66 o
   8   8  13          3.26          3.64         1.79 o
   9   8  13          3.35          2.33         1.47 o
  10   8  13        129.73        148.82         5.73 o
   0   9  13          5.91          7.94         1.55 o
   1   9  13          8.63          6.73         1.82 o
   2   9  13        100.17        113.89         6.51 o
   3   9  13          5.84          9.70         2.30 o
   4   9  13        187.97        186.23         5.58 o
   5   9  13          3.00          2.26         0.96 o
   6   9  13          0.03         -0.48         1.47 o
   7   9  13          0.70          2.54         1.40 o
   8   9  13          1.11          0.97         1.32 o
   9   9  13          1.33          2.27         1.27 o
   2  10  13          7.24          9.07         1.66 o
   3  10  13          4.14          4.43         1.52 o
   4  10  13          2.39          5.12         1.51 o
   5  10  13          3.03          2.41         1.00 o
   6  10  13          1.73          1.51         1.08 o
   7  10  13         10.06          9.19         1.79 o
   8  10  13          2.91          3.52         0.84 o
  -2  -8  14         39.64         43.99         3.31 o
  -1  -8  14         13.45         15.08         2.21 o
   0  -8  14          3.99          7.15         1.63 o
   1  -8  14         18.58         17.72         2.23 o
  -5  -7  14          0.16          0.59         0.79 o
  -4  -7  14          6.60          6.43         1.59 o
  -3  -7  14         19.82         20.36         2.70 o
  -2  -7  14         42.88         47.98         2.86 o
  -1  -7  14          5.12          6.35         1.86 o
   0  -7  14         10.77         14.86         2.60 o
   1  -7  14         30.59         28.11         3.19 o
   2  -7  14         37.03         36.65         2.32 o
   3  -7  14          8.37          7.02         1.04 o
  -5  -6  14          0.07         -0.19         0.98 o
  -4  -6  14          1.25          6.30         1.84 o
  -3  -6  14         29.16         29.32         3.48 o
  -2  -6  14          4.08          3.22         1.05 o
  -1  -6  14          0.10          1.15         1.70 o
   0  -6  14          1.14          4.78         1.95 o
   1  -6  14          1.00          1.28         1.52 o
   2  -6  14          7.44          8.21         1.88 o
   3  -6  14          1.65          2.23         0.87 o
   4  -6  14          5.51          4.87         1.55 o
   5  -6  14         23.69         27.97         2.76 o
  -6  -5  14          1.31          3.22         1.04 o
  -5  -5  14          7.64          6.92         1.70 o
  -4  -5  14          0.91         -0.32         1.35 o
  -3  -5  14          0.90          1.20         1.53 o
  -2  -5  14          3.99          6.74         3.50 o
  -1  -5  14        100.74         92.12         4.61 o
   0  -5  14          5.89          8.45         2.58 o
   1  -5  14          0.05         -1.78         1.85 o
   2  -5  14        188.01        194.01         6.35 o
   3  -5  14         66.88         66.74         3.66 o
   4  -5  14          0.17         -0.19         1.03 o
   5  -5  14          0.10         -0.84         0.85 o
   6  -5  14          8.02          8.38         1.13 o
  -6  -4  14          1.74          2.71         1.17 o
  -5  -4  14          8.86         12.16         2.42 o
  -4  -4  14         17.06         14.21         2.73 o
  -3  -4  14         93.60         92.74         6.68 o
  -2  -4  14        209.24        203.31         6.90 o
  -1  -4  14          0.21          0.84         1.07 o
   0  -4  14          7.58          4.88         1.31 o
   1  -4  14         51.49         49.54         5.15 o
   2  -4  14        132.83        133.11         7.88 o
   3  -4  14         49.50         42.88         3.15 o
   4  -4  14         42.59         38.86         4.26 o
   5  -4  14          0.00         -0.49         1.78 o
   6  -4  14          9.28          9.03         1.35 o
   7  -4  14         10.06          6.15         1.04 o
  -6  -3  14          0.80          1.73         0.94 o
  -5  -3  14          0.03          1.47         1.50 o
  -4  -3  14         20.75         19.68         3.26 o
  -3  -3  14          0.05          0.65         1.98 o
  -2  -3  14        150.22        170.33         9.31 o
  -1  -3  14         14.46         11.22         1.82 o
   0  -3  14         50.55         55.87         3.74 o
   1  -3  14        293.48        263.43        11.28 o
   2  -3  14         21.93         21.64         2.32 o
   3  -3  14          0.54         -0.25         1.14 o
   4  -3  14        230.04        223.96         7.11 o
   5  -3  14         38.07         33.69         4.48 o
   6  -3  14          0.13         -0.63         1.03 o
   7  -3  14          0.07         -0.63         1.17 o
   8  -3  14          0.74          0.96         0.68 o
  -6  -2  14          3.66          2.53         1.20 o
  -5  -2  14          0.28          2.02         1.37 o
  -4  -2  14        314.96        341.75        12.39 o
  -3  -2  14          2.87          1.10         1.88 o
  -2  -2  14         29.80         32.67         4.39 o
  -1  -2  14         63.13         54.55         3.61 o
   0  -2  14          7.93          9.61         1.78 o
   1  -2  14         17.13         14.83         2.96 o
   2  -2  14         23.02         24.01         3.61 o
   3  -2  14          3.20          1.69         0.96 o
   4  -2  14         19.19         12.59         2.45 o
   5  -2  14          1.40         -0.94         0.94 o
   6  -2  14         39.84         39.24         3.00 o
   7  -2  14         14.30         14.06         1.83 o
   8  -2  14          0.08         -0.09         0.77 o
  -6  -1  14          0.00         -0.96         0.96 o
  -5  -1  14          3.36          6.07         1.90 o
  -4  -1  14        133.94        127.34         7.66 o
  -3  -1  14         28.14         28.43         4.07 o
  -2  -1  14         80.40         85.55         6.89 o
  -1  -1  14        102.89        117.07         5.20 o
   0  -1  14        169.01        176.16         6.41 o
   1  -1  14        306.29        315.57        21.09 o
   2  -1  14         34.95         35.79         4.26 o
   3  -1  14        103.56        118.23        14.40 o
   4  -1  14         16.12          7.26         1.52 o
   5  -1  14         51.92         53.72         2.92 o
   6  -1  14        129.85        130.12         5.69 o
   7  -1  14          0.03          0.42         0.84 o
   8  -1  14         74.30         93.51         3.25 o
   9  -1  14          0.99          1.19         1.18 o
  -5   0  14          0.04         -0.06         1.12 o
  -4   0  14         95.94         96.71         6.66 o
  -3   0  14         41.20         53.01         5.39 o
  -2   0  14         10.43          7.69         2.64 o
  -1   0  14         32.80         26.42         3.90 o
   0   0  14         33.30         31.88         2.81 o
   1   0  14        288.33        276.94         8.03 o
   2   0  14        135.22        136.91         7.93 o
   3   0  14        107.10        105.95         5.76 o
   4   0  14        280.70        289.39         9.61 o
   5   0  14         86.19        108.23         4.13 o
   6   0  14         71.72         68.86         3.31 o
   7   0  14        139.59        139.93         5.71 o
   8   0  14         26.13         32.85         2.51 o
   9   0  14          0.61         -0.85         0.85 o
  -5   1  14         40.54         41.86         3.64 o
  -4   1  14          5.12          7.30         2.21 o
  -3   1  14          0.02          2.07         1.84 o
  -2   1  14          1.63          0.57         1.68 o
  -1   1  14        282.74        253.00        11.50 o
   0   1  14         17.73         21.05         2.31 o
   1   1  14         25.03         26.07         2.56 o
   2   1  14        112.72        115.98         7.32 o
   3   1  14          9.05          5.20         2.76 o
   4   1  14        253.52        250.55         7.70 o
   5   1  14         54.56         58.21         3.03 o
   6   1  14        134.07        154.61         4.91 o
   7   1  14          6.34          6.67         1.56 o
   8   1  14         25.41         29.66         2.63 o
   9   1  14          0.25          0.47         0.93 o
  -5   2  14         14.94         13.84         1.99 o
  -4   2  14         23.61         27.61         3.28 o
  -3   2  14          1.34          0.20         1.49 o
  -2   2  14          2.00          5.58         2.22 o
  -1   2  14        391.52        399.31        14.52 o
   0   2  14        171.27        159.43         9.25 o
   1   2  14        355.22        380.58         9.46 o
   2   2  14        328.23        338.74         8.89 o
   3   2  14         41.92         41.46         4.51 o
   4   2  14         43.56         38.33         4.38 o
   5   2  14          0.04         -0.95         0.95 o
   6   2  14        448.71        461.42         8.91 o
   7   2  14         53.69         52.13         3.46 o
   8   2  14         11.02          8.84         1.67 o
   9   2  14          0.00          0.07         1.22 o
  -4   3  14          0.03          1.49         1.10 o
  -3   3  14         15.21         13.40         2.69 o
  -2   3  14         46.50         40.49         4.66 o
  -1   3  14          3.73          6.09         1.44 o
   0   3  14        204.22        190.14        11.69 o
   1   3  14         20.02         19.47         2.29 o
   2   3  14         49.03         43.07         3.28 o
   3   3  14          0.09          1.40         1.56 o
   4   3  14         41.46         34.94         4.27 o
   5   3  14         11.07          7.91         1.66 o
   6   3  14        173.56        168.86         6.61 o
   7   3  14          7.61          8.92         1.63 o
   8   3  14          4.76          5.21         1.96 o
   9   3  14         20.03         23.73         3.08 o
  10   3  14          0.14          0.93         1.18 o
  -4   4  14          0.03          1.23         0.99 o
  -3   4  14          7.69          6.40         1.74 o
  -2   4  14          0.00         -2.10         2.10 o
  -1   4  14         27.83         22.71         3.73 o
   0   4  14        556.17        575.91        11.47 o
   1   4  14         55.84         52.91         2.92 o
   2   4  14          1.24          0.18         0.98 o
   3   4  14         10.97         10.98         1.49 o
   4   4  14          0.10         -0.35         1.40 o
   5   4  14         92.28         85.37         4.56 o
   6   4  14         69.12         64.03         3.88 o
   7   4  14        198.89        195.53         9.36 o
   8   4  14          0.24          1.28         1.45 o
   9   4  14         29.24         29.74         3.47 o
  10   4  14          1.19          3.00         1.08 o
  -3   5  14          2.63          2.22         1.15 o
  -2   5  14          4.85          3.89         1.77 o
  -1   5  14        226.80        240.45        10.55 o
   0   5  14        150.42        154.87         5.83 o
   1   5  14         17.54         14.00         2.04 o
   2   5  14         14.50         10.61         1.83 o
   3   5  14          2.99          3.43         1.33 o
   4   5  14          5.66          3.74         1.85 o
   5   5  14          0.00         -0.30         1.67 o
   6   5  14          1.84          2.28         1.61 o
   7   5  14        269.21        267.45         7.50 o
   8   5  14          4.35          4.91         1.30 o
   9   5  14          4.29          3.85         1.31 o
  -2   6  14          0.48          0.61         0.70 o
  -1   6  14          6.38          5.73         2.04 o
   0   6  14          0.56         -1.12         1.77 o
   1   6  14          4.12          2.22         1.21 o
   2   6  14        162.47        155.08         8.16 o
   3   6  14         34.47         29.86         2.83 o
   4   6  14         83.65         73.03         6.64 o
   5   6  14         42.74         39.98         4.65 o
   6   6  14         12.69          9.95         1.75 o
   7   6  14        207.36        218.66         6.53 o
   8   6  14        205.77        229.62         6.44 o
   9   6  14         10.07         10.67         1.41 o
  10   6  14          4.75         -1.92         1.92 o
  -1   7  14         14.54         16.41         2.47 o
   0   7  14          4.26          4.27         1.72 o
   1   7  14         42.55         37.94         4.20 o
   2   7  14         46.93         45.32         4.73 o
   3   7  14          2.10          1.87         1.03 o
   4   7  14         32.04         30.32         2.69 o
   5   7  14          0.21          1.21         1.51 o
   6   7  14         56.68         51.13         4.90 o
   7   7  14          2.74          1.08         1.71 o
   8   7  14          7.01          4.26         1.71 o
   9   7  14          5.90         10.28         2.01 o
   0   8  14          0.39         -0.23         1.19 o
   1   8  14          5.83          6.59         1.95 o
   2   8  14          0.23          0.10         1.26 o
   3   8  14         43.75         47.13         4.45 o
   4   8  14          1.95          3.14         0.96 o
   5   8  14         41.62         37.37         3.87 o
   6   8  14         16.10         15.87         2.73 o
   7   8  14         18.35         16.32         2.70 o
   8   8  14          1.22          2.93         1.74 o
   9   8  14          7.78          6.86         1.61 o
   1   9  14          0.42         -0.92         0.92 o
   2   9  14         15.60         13.33         2.17 o
   3   9  14          1.30          2.64         1.42 o
   4   9  14          9.79         11.62         2.20 o
   5   9  14          2.26          3.18         1.20 o
   6   9  14         38.62         36.43         3.36 o
   7   9  14         18.64         20.08         2.63 o
   8   9  14          1.90          3.09         1.36 o
  -2  -7  15          0.75          1.46         0.96 o
  -1  -7  15         23.89         27.52         2.89 o
   0  -7  15          6.37          2.88         1.31 o
   1  -7  15          0.88          0.67         0.98 o
   2  -7  15          3.28          3.22         0.98 o
  -4  -6  15          0.92          1.19         0.99 o
  -3  -6  15          2.81          2.51         1.20 o
  -2  -6  15          9.53          6.40         1.69 o
  -1  -6  15          3.71          2.49         0.87 o
   0  -6  15         25.97         19.68         2.87 o
   1  -6  15          2.53          2.76         1.50 o
   2  -6  15          4.66          3.69         0.96 o
   3  -6  15          0.12          0.45         0.60 o
   4  -6  15         15.28         16.51         2.08 o
  -5  -5  15          8.06         13.25         1.92 o
  -4  -5  15          3.24          4.75         1.63 o
  -3  -5  15         53.36         49.55         4.39 o
  -2  -5  15         16.82         14.32         1.72 o
  -1  -5  15          8.26          9.23         1.68 o
   0  -5  15        106.61         97.69         6.42 o
   1  -5  15          0.05          0.20         1.73 o
   2  -5  15         12.37         10.93         1.52 o
   3  -5  15         77.66         72.67         2.91 o
   4  -5  15         27.64         28.19         2.17 o
   5  -5  15          4.98          5.25         1.63 o
  -5  -4  15         41.90         44.92         3.66 o
  -4  -4  15         14.38         21.51         3.07 o
  -3  -4  15         13.70         18.16         2.92 o
  -2  -4  15         76.65         73.81         3.74 o
  -1  -4  15         77.39         74.41         5.71 o
   0  -4  15         36.21         32.17         2.75 o
   1  -4  15          9.57          7.57         2.20 o
   2  -4  15         38.00         27.58         3.71 o
   3  -4  15          1.51          1.21         0.88 o
   4  -4  15          4.21          3.36         0.95 o
   5  -4  15          0.23          0.57         0.74 o
   6  -4  15         38.34         42.27         2.86 o
  -5  -3  15          0.02          0.91         1.14 o
  -4  -3  15          5.23          6.81         2.18 o
  -3  -3  15         27.04         32.46         3.95 o
  -2  -3  15         24.20         22.02         3.36 o
  -1  -3  15         35.79         41.30         3.06 o
   0  -3  15         10.53         10.54         2.70 o
   1  -3  15         37.26         39.05         4.48 o
   2  -3  15         16.15          9.58         2.34 o
   3  -3  15         11.39          5.90         1.00 o
   4  -3  15         10.15          9.00         1.52 o
   5  -3  15          2.56          1.42         0.83 o
   6  -3  15         10.49          8.70         1.38 o
   7  -3  15          2.65          4.21         1.15 o
  -5  -2  15          0.92         -0.46         0.99 o
  -4  -2  15         28.86         30.03         3.69 o
  -3  -2  15          0.46          0.59         1.82 o
  -2  -2  15         40.78         41.84         4.66 o
  -1  -2  15        124.84        135.15         5.47 o
   0  -2  15          4.42          2.20         1.09 o
   1  -2  15         23.97         22.33         3.35 o
   2  -2  15         15.92         18.62         3.37 o
   3  -2  15         46.53         40.65         3.10 o
   4  -2  15          1.33          1.00         1.09 o
   5  -2  15          2.71         -0.19         0.91 o
   6  -2  15          6.73         10.54         1.56 o
   7  -2  15         27.35         28.67         2.30 o
   8  -2  15         18.69         23.65         1.79 o
  -5  -1  15         48.54         47.42         3.76 o
  -4  -1  15         96.77         99.11         6.29 o
  -3  -1  15         25.01         28.80         3.95 o
  -2  -1  15          3.45          5.66         2.25 o
  -1  -1  15         12.74          9.29         2.66 o
   0  -1  15         83.38         90.63         4.58 o
   1  -1  15         32.32         33.20         2.84 o
   2  -1  15          5.24          5.34         2.11 o
   3  -1  15         29.08         25.59         3.61 o
   4  -1  15        104.92        100.57         4.85 o
   5  -1  15          7.01          8.01         1.26 o
   6  -1  15          0.17          1.32         1.49 o
   7  -1  15        107.90        115.85         3.72 o
   8  -1  15         18.68         27.30         2.14 o
   9  -1  15          0.79          0.39         0.80 o
  -5   0  15         17.66         17.60         2.25 o
  -4   0  15         44.62         44.47         4.22 o
  -3   0  15          9.98         11.91         2.71 o
  -2   0  15        287.40        289.09        11.94 o
  -1   0  15          3.17          7.14         2.49 o
   0   0  15         13.05         18.94         2.22 o
   1   0  15          2.06          1.18         0.92 o
   2   0  15        145.97        132.65         7.90 o
   3   0  15         36.16         32.48         4.37 o
   4   0  15         56.98         66.12         4.03 o
   5   0  15        154.04        165.52         4.94 o
   6   0  15         40.11         36.74         2.41 o
   7   0  15         16.35         19.03         1.76 o
   8   0  15          0.71          1.04         1.32 o
   9   0  15          0.00         -0.60         0.93 o
  -4   1  15         12.71         10.48         2.14 o
  -3   1  15          0.03         -1.95         1.95 o
  -2   1  15         36.75         39.00         4.53 o
  -1   1  15         33.51         38.79         4.66 o
   0   1  15         18.36         18.26         2.23 o
   1   1  15         39.84         46.13         3.41 o
   2   1  15        257.21        246.52        10.68 o
   3   1  15         57.94         51.40         5.15 o
   4   1  15         29.73         30.38         2.82 o
   5   1  15         13.30         12.02         1.51 o
   6   1  15          5.16          5.13         1.29 o
   7   1  15         31.06         33.94         2.25 o
   8   1  15          0.03          1.36         1.04 o
   9   1  15         10.72         14.66         2.01 o
  -4   2  15          1.19          0.94         0.95 o
  -3   2  15          0.98         -0.70         1.36 o
  -2   2  15          0.80          0.63         1.71 o
  -1   2  15        118.08        126.56         7.05 o
   0   2  15          7.79          7.22         2.21 o
   1   2  15         89.05         91.94         4.68 o
   2   2  15        121.59        120.66         5.37 o
   3   2  15          8.88         10.05         2.58 o
   4   2  15          0.05          0.08         1.65 o
   5   2  15         43.37         40.25         3.22 o
   6   2  15          8.60          9.53         2.38 o
   7   2  15         12.04         18.45         2.98 o
   8   2  15         47.98         46.37         4.18 o
   9   2  15          4.85          5.75         1.68 o
  10   2  15         10.51          0.42         1.63 o
  -4   3  15         19.61         17.84         2.04 o
  -3   3  15          0.64          2.76         1.52 o
  -2   3  15        111.03        118.84         7.24 o
  -1   3  15        228.93        219.32         6.70 o
   0   3  15          1.14          0.21         1.09 o
   1   3  15         63.22         59.12         3.04 o
   2   3  15          8.03          7.71         1.56 o
   3   3  15          0.00          0.40         1.09 o
   4   3  15          9.33          6.99         1.82 o
   5   3  15         15.18         13.37         2.01 o
   6   3  15        271.67        269.93         9.64 o
   7   3  15         29.87         32.52         4.72 o
   8   3  15         19.39         16.01         2.69 o
   9   3  15         27.95         29.97         3.23 o
  10   3  15         53.07         55.23         3.60 o
  -3   4  15          6.02          6.54         1.56 o
  -2   4  15         31.40         31.70         3.75 o
  -1   4  15         92.15         87.95         6.41 o
   0   4  15         21.82         25.67         2.49 o
   1   4  15          6.03          2.77         1.61 o
   2   4  15          0.10         -0.57         1.00 o
   3   4  15         65.00         66.67         4.67 o
   4   4  15          5.94          6.07         2.20 o
   5   4  15          2.33          0.98         1.10 o
   6   4  15         21.39         20.48         3.70 o
   7   4  15         91.32        100.31         6.46 o
   8   4  15         49.05         57.33         4.65 o
   9   4  15          5.17          5.34         1.53 o
  10   4  15          2.19         -2.50         2.50 o
  -2   5  15          5.10          2.02         1.29 o
  -1   5  15          0.01         -1.59         1.59 o
   0   5  15          5.09          4.70         1.74 o
   1   5  15          1.40          0.02         1.12 o
   2   5  15         20.04         15.73         2.10 o
   3   5  15        114.98        111.01         5.08 o
   4   5  15         63.52         52.28         4.97 o
   5   5  15          3.62          3.61         1.87 o
   6   5  15          1.34          0.83         1.28 o
   7   5  15          1.05          1.10         1.02 o
   8   5  15          0.55         -0.09         0.83 o
   9   5  15         25.70         25.22         2.79 o
  -1   6  15          6.04          4.41         1.46 o
   0   6  15         12.41         16.50         2.93 o
   1   6  15         21.73         21.88         3.37 o
   2   6  15          0.12         -0.92         1.11 o
   3   6  15          1.52          0.21         1.32 o
   4   6  15         57.54         54.31         4.95 o
   5   6  15          0.01          0.81         1.42 o
   6   6  15         33.70         42.63         4.43 o
   7   6  15        158.74        168.94         8.19 o
   8   6  15          6.29          8.31         1.81 o
   9   6  15         22.07         26.59         1.86 o
  -1   7  15         14.48         20.81         2.23 o
   0   7  15         22.79         21.77         2.75 o
   1   7  15         27.24         32.61         3.61 o
   2   7  15         17.09         15.86         2.79 o
   3   7  15         25.84         30.58         2.49 o
   4   7  15        113.07        110.49         4.59 o
   5   7  15         58.16         58.93         4.88 o
   6   7  15         27.97         30.86         3.65 o
   7   7  15        139.43        132.01         6.94 o
   8   7  15        131.21        127.82         6.32 o
   9   7  15         19.30         16.27         2.12 o
   1   8  15          5.67          6.36         1.61 o
   2   8  15         14.84         21.37         2.78 o
   3   8  15         11.34         14.05         2.39 o
   4   8  15         20.16         19.27         2.03 o
   5   8  15         58.31         56.77         4.29 o
   6   8  15          9.31         11.98         2.10 o
   7   8  15         15.51         14.62         2.36 o
   8   8  15        100.51        109.42         5.39 o
   3   9  15          9.01         10.82         1.74 o
   4   9  15          1.19          0.40         0.80 o
   5   9  15          2.78          3.83         1.21 o
   6   9  15         12.86         12.45         1.88 o
   7   9  15          3.80          2.97         1.28 o
  -1  -6  16         15.01         15.54         2.09 o
   0  -6  16         50.57         47.71         3.59 o
   1  -6  16          2.62          3.92         1.43 o
   2  -6  16          0.80          2.53         1.07 o
  -3  -5  16          0.11          0.61         0.95 o
  -2  -5  16         39.59         36.31         3.37 o
  -1  -5  16          0.11          0.53         0.69 o
   0  -5  16         23.27         23.71         2.85 o
   1  -5  16         89.82         78.43         5.17 o
   2  -5  16          0.08          0.94         1.28 o
   3  -5  16          0.80         -0.27         1.75 o
   4  -5  16         22.23         15.87         1.38 o
  -4  -4  16         18.34         20.86         2.54 o
  -3  -4  16         22.12         23.96         2.92 o
  -2  -4  16          3.24          3.12         1.64 o
  -1  -4  16          7.58          5.08         1.13 o
   0  -4  16          2.66          2.68         1.52 o
   1  -4  16         41.96         45.23         4.35 o
   2  -4  16          0.34         -0.35         1.54 o
   3  -4  16          0.05          0.22         0.80 o
   4  -4  16         38.86         35.97         2.40 o
   5  -4  16          1.90          2.26         1.20 o
   6  -4  16          0.16          1.25         0.95 o
  -4  -3  16          0.00          1.94         1.31 o
  -3  -3  16          1.78          5.16         1.81 o
  -2  -3  16          0.05          0.29         1.47 o
  -1  -3  16         36.17         42.59         2.88 o
   0  -3  16         54.32         56.40         3.33 o
   1  -3  16          3.15          0.74         1.50 o
   2  -3  16          0.43         -1.73         1.73 o
   3  -3  16          0.05          0.00         1.06 o
   4  -3  16          0.15          0.28         0.94 o
   5  -3  16          6.37          2.22         0.91 o
   6  -3  16          0.29          2.17         0.73 o
   7  -3  16         74.65         96.44         4.50 o
  -4  -2  16          3.89          2.79         1.54 o
  -3  -2  16         39.63         38.21         3.94 o
  -2  -2  16         46.55         56.38         5.04 o
  -1  -2  16          1.27          1.07         1.06 o
   0  -2  16        120.09        124.71         5.12 o
   1  -2  16          0.01         -0.43         1.47 o
   2  -2  16          0.27         -1.71         1.88 o
   3  -2  16         44.09         50.94         3.30 o
   4  -2  16          0.32          0.38         1.66 o
   5  -2  16         11.46         10.71         1.64 o
   6  -2  16          3.15          2.50         0.72 o
   7  -2  16          0.47         -0.21         0.76 o
  -4  -1  16          1.97          4.60         1.62 o
  -3  -1  16          2.43          3.37         1.69 o
  -2  -1  16        146.71        149.50         8.09 o
  -1  -1  16         78.96         82.59         6.29 o
   0  -1  16         19.49         22.78         2.28 o
   1  -1  16         10.43          6.15         1.27 o
   2  -1  16         78.36         81.63         6.09 o
   3  -1  16        110.43        101.52         6.85 o
   4  -1  16         42.02         41.91         5.31 o
   5  -1  16         69.22         72.07         3.89 o
   6  -1  16         11.80         12.08         1.34 o
   7  -1  16          3.23          2.64         0.74 o
   8  -1  16          0.88         -0.46         1.03 o
  -4   0  16          0.08         -1.09         1.24 o
  -3   0  16         71.99         83.09         5.58 o
  -2   0  16         37.05         41.18         4.34 o
  -1   0  16        212.39        226.60        10.26 o
   0   0  16        168.14        174.42         8.91 o
   1   0  16        133.87        132.68         5.43 o
   2   0  16          2.57          3.43         2.03 o
   3   0  16        115.69        113.37         7.29 o
   4   0  16         27.16         23.51         2.44 o
   5   0  16          7.88          5.34         1.37 o
   6   0  16        152.96        181.30         4.80 o
   7   0  16          6.16          7.66         1.36 o
   8   0  16          2.17          1.96         1.04 o
  -4   1  16          2.24          0.93         0.87 o
  -3   1  16          4.92          3.45         1.58 o
  -2   1  16          2.64          1.46         1.63 o
  -1   1  16         59.91         61.87         5.42 o
   0   1  16        225.09        257.06        11.10 o
   1   1  16          0.63          0.72         0.96 o
   2   1  16         27.41         22.72         3.39 o
   3   1  16          0.12          0.88         1.54 o
   4   1  16         48.45         42.31         4.60 o
   5   1  16         31.07         28.11         3.73 o
   6   1  16        382.58        402.06        12.68 o
   7   1  16         16.19         21.65         2.84 o
   8   1  16         55.37         67.06         4.48 o
   9   1  16          5.15          4.84         1.37 o
  -3   2  16          4.86          5.51         1.58 o
  -2   2  16          1.20          0.61         1.38 o
  -1   2  16         44.12         44.65         3.01 o
   0   2  16        195.11        202.73         6.66 o
   1   2  16        102.92        110.31         4.91 o
   2   2  16         52.98         58.12         3.72 o
   3   2  16          6.78          7.80         2.32 o
   4   2  16        214.33        216.84        10.03 o
   5   2  16          0.65          1.46         1.12 o
   6   2  16         34.85         43.88         4.41 o
   7   2  16          1.44         -0.36         1.58 o
   8   2  16          5.32          7.07         1.78 o
   9   2  16          0.03         -1.07         1.07 o
  -3   3  16          0.06          0.61         1.01 o
  -2   3  16          7.09          4.34         1.56 o
  -1   3  16         24.56         22.31         3.42 o
   0   3  16         25.65         21.15         2.40 o
   1   3  16          0.69          0.17         0.89 o
   2   3  16        100.46        102.41         3.92 o
   3   3  16         84.34         87.66         4.50 o
   4   3  16          5.80          5.82         1.49 o
   5   3  16        156.78        160.56         5.92 o
   6   3  16         72.98         66.78         5.96 o
   7   3  16        119.75        126.63         6.49 o
   8   3  16         61.97         69.80         4.77 o
   9   3  16          5.14          6.49         1.54 o
  -2   4  16         33.86         34.42         3.29 o
  -1   4  16         83.06        103.73         6.32 o
   0   4  16         27.17         28.81         2.43 o
   1   4  16         25.17         27.09         2.88 o
   2   4  16         14.43         13.56         1.95 o
   3   4  16         25.08         17.65         2.12 o
   4   4  16          9.56         10.14         1.78 o
   5   4  16         34.90         31.81         2.79 o
   6   4  16        129.55        127.80         6.99 o
   7   4  16         50.03         59.45         3.31 o
   8   4  16          1.08          0.40         1.04 o
   9   4  16          6.57          6.90         1.64 o
  -2   5  16          3.79          4.42         1.20 o
  -1   5  16        113.47        124.29         6.30 o
   0   5  16         48.62         48.58         4.36 o
   1   5  16          0.03         -0.53         0.94 o
   2   5  16         45.37         43.33         3.33 o
   3   5  16          4.52          5.29         1.40 o
   4   5  16          0.79         -0.79         1.72 o
   5   5  16          8.11          7.51         2.35 o
   6   5  16          0.45         -0.88         1.05 o
   7   5  16          3.74          4.82         1.08 o
   8   5  16          0.17         -0.75         0.81 o
   9   5  16          2.76          2.05         1.04 o
  -1   6  16         13.14         14.33         1.95 o
   0   6  16        139.88        141.75         6.68 o
   1   6  16         35.85         32.91         3.56 o
   2   6  16          0.49          2.53         1.59 o
   3   6  16          1.48          2.34         1.04 o
   4   6  16         11.58          3.54         1.76 o
   5   6  16         55.80         54.71         3.37 o
   6   6  16          2.14          3.72         1.58 o
   7   6  16          0.67         -0.46         1.55 o
   8   6  16          4.31          4.07         0.86 o
   1   7  16         30.57         33.44         3.23 o
   2   7  16         11.13         14.78         2.50 o
   3   7  16        118.00        119.04         4.22 o
   4   7  16        188.28        199.14         7.86 o
   5   7  16         69.36         70.20         4.84 o
   6   7  16          3.64          1.80         1.28 o
   7   7  16          1.39          3.64         1.52 o
   8   7  16          6.56          8.31         1.74 o
   2   8  16          8.14          4.33         1.17 o
   3   8  16         17.14         17.58         2.18 o
   4   8  16          0.47         -0.51         0.92 o
   5   8  16         60.71         63.77         4.02 o
   6   8  16          0.71          0.39         0.99 o
   7   8  16         25.93         30.51         2.78 o
   0  -5  17          0.32          1.64         1.06 o
   1  -5  17         22.31         26.25         2.66 o
   2  -5  17         39.83         35.98         3.01 o
   3  -5  17          8.92          5.76         1.27 o
  -3  -4  17          1.74          0.56         0.75 o
  -2  -4  17          6.33          8.29         1.62 o
  -1  -4  17          0.84          1.06         0.65 o
   0  -4  17          0.23         -0.53         1.13 o
   1  -4  17          0.19         -0.08         1.19 o
   2  -4  17          4.48          1.82         1.30 o
   3  -4  17          0.18          1.53         1.04 o
   4  -4  17          1.34          3.68         0.80 o
  -3  -3  17          4.82          3.94         1.27 o
  -2  -3  17         27.06         33.34         3.29 o
  -1  -3  17         45.32         51.49         2.76 o
   0  -3  17         35.70         38.28         2.50 o
   1  -3  17         13.74         11.76         2.29 o
   2  -3  17          9.15          5.68         1.92 o
   3  -3  17         97.74         93.88         5.70 o
   4  -3  17          7.48          6.62         1.17 o
   5  -3  17          0.82         -0.30         0.68 o
  -3  -2  17          3.75          2.13         1.22 o
  -2  -2  17          3.97          3.75         1.56 o
  -1  -2  17         11.89         11.25         2.25 o
   0  -2  17         23.44         27.13         2.24 o
   1  -2  17         45.90         38.02         3.84 o
   2  -2  17         15.54         14.47         2.58 o
   3  -2  17          5.22          3.47         1.67 o
   4  -2  17          0.34         -0.58         1.08 o
   5  -2  17         14.09         12.25         1.49 o
   6  -2  17         11.10         14.58         2.12 o
  -3  -1  17          8.80          8.81         1.94 o
  -2  -1  17          0.00          0.39         1.19 o
  -1  -1  17          0.07         -0.79         1.43 o
   0  -1  17          1.96          2.92         0.91 o
   1  -1  17         11.86         11.99         2.37 o
   2  -1  17          3.71          5.77         2.09 o
   3  -1  17          1.42          1.33         1.68 o
   4  -1  17        208.14        227.01         6.40 o
   5  -1  17         89.44         93.28         4.02 o
   6  -1  17          3.26          5.70         1.60 o
  -3   0  17         29.23         24.13         2.76 o
  -2   0  17          0.23          1.33         1.25 o
  -1   0  17         47.42         47.93         4.40 o
   0   0  17         45.55         46.76         3.57 o
   1   0  17         20.45         15.46         1.85 o
   2   0  17          6.79          9.92         2.30 o
   3   0  17          0.28          1.11         1.80 o
   4   0  17        123.31        134.81         7.46 o
   5   0  17         13.72         14.40         1.78 o
   6   0  17        185.01        211.12         8.19 o
   7   0  17         32.32         31.88         2.97 o
  -3   1  17          8.79         11.42         1.94 o
  -2   1  17         18.06         11.88         2.21 o
  -1   1  17          6.15          6.68         1.24 o
   0   1  17          1.81         -0.52         1.37 o
   1   1  17          6.81          6.85         1.37 o
   2   1  17         17.59         13.45         2.62 o
   3   1  17          0.89          0.35         1.49 o
   4   1  17         27.14         38.70         4.23 o
   5   1  17         20.56         23.99         2.30 o
   6   1  17         12.19         13.29         2.47 o
   7   1  17          3.14          4.04         0.97 o
   8   1  17          0.26          0.03         0.97 o
  -2   2  17         73.70         72.93         4.83 o
  -1   2  17          2.32          2.46         0.88 o
   0   2  17          4.81          5.30         1.28 o
   1   2  17        102.46        109.12         3.74 o
   2   2  17        102.09        103.04         3.75 o
   3   2  17         10.36          9.80         1.74 o
   4   2  17          6.57          8.60         1.58 o
   5   2  17          1.02          0.79         0.96 o
   6   2  17         54.36         57.39         4.71 o
   7   2  17         51.74         52.35         4.22 o
   8   2  17          0.88         -0.86         1.20 o
  -2   3  17          1.75          2.60         1.29 o
  -1   3  17          3.50          5.44         1.66 o
   0   3  17          8.50          7.30         1.21 o
   1   3  17          4.11          2.52         1.25 o
   2   3  17          0.07          0.06         0.73 o
   3   3  17         66.13         69.52         3.79 o
   4   3  17          2.19          1.09         1.07 o
   5   3  17          6.83          6.69         1.48 o
   6   3  17         38.42         42.99         2.80 o
   7   3  17          2.18          6.17         1.75 o
   8   3  17         23.09         24.15         2.64 o
  -1   4  17        213.93        211.80         7.85 o
   0   4  17        105.80        108.27         3.94 o
   1   4  17          4.14          2.26         1.24 o
   2   4  17         31.43         27.39         2.33 o
   3   4  17         28.76         25.08         3.39 o
   4   4  17          0.61         -0.87         1.77 o
   5   4  17          1.92          0.84         1.38 o
   6   4  17          0.07         -0.87         1.05 o
   7   4  17          0.02          0.18         0.98 o
   8   4  17         21.35         21.17         2.41 o
   0   5  17          0.09         -1.60         1.60 o
   1   5  17         37.79         31.48         3.40 o
   2   5  17         10.57          8.63         1.34 o
   3   5  17          2.30          1.48         0.91 o
   4   5  17         50.12         45.50         4.32 o
   5   5  17          0.00         -0.30         1.19 o
   6   5  17         61.29         58.73         2.98 o
   7   5  17         34.16         32.66         2.13 o
   8   5  17          0.11         -0.87         0.87 o
   1   6  17          8.67         12.08         1.98 o
   2   6  17         18.41         18.05         1.61 o
   3   6  17          2.93          3.18         1.15 o
   4   6  17         28.23         32.11         3.27 o
   5   6  17         35.60         38.35         3.67 o
   6   6  17         40.06         36.37         3.51 o
   7   6  17        123.35        131.26         5.92 o
   4   7  17          0.20          0.91         1.04 o
   5   7  17         22.99         25.90         2.76 o
   6   7  17          2.61          2.13         1.06 o
   7   7  17          3.32          1.24         0.96 o
   1  -4  18          1.47          1.57         0.92 o
   2  -4  18          1.99          0.36         0.83 o
   0  -3  18          0.29          0.35         0.83 o
   1  -3  18         73.39         70.74         4.36 o
   2  -3  18         12.70         13.56         2.06 o
   3  -3  18          1.07          2.87         1.29 o
   4  -3  18          6.36          7.28         1.42 o
  -2  -2  18          1.54          0.16         0.77 o
  -1  -2  18         10.09         10.21         1.76 o
   0  -2  18         27.02         30.15         1.96 o
   1  -2  18         21.59         20.64         2.59 o
   2  -2  18         51.41         54.11         4.19 o
   3  -2  18          1.61          2.09         1.39 o
   4  -2  18          0.57          0.05         1.12 o
   5  -2  18          3.73          6.61         1.44 o
  -2  -1  18          0.11         -0.27         0.84 o
  -1  -1  18          1.32          0.03         1.02 o
   0  -1  18         31.38         32.47         2.14 o
   1  -1  18          6.68          6.89         1.64 o
   2  -1  18         72.14         67.32         4.87 o
   3  -1  18          0.02          1.21         1.52 o
   4  -1  18         22.48         21.09         2.81 o
   5  -1  18          0.43          5.24         1.57 o
   6  -1  18          0.09          0.75         0.81 o
  -2   0  18         24.70         25.11         2.55 o
  -1   0  18          1.72          2.99         1.27 o
   0   0  18         73.73         75.68         4.92 o
   1   0  18         60.76         65.88         4.49 o
   2   0  18         53.18         56.88         4.61 o
   3   0  18          0.71          1.25         1.53 o
   4   0  18        125.44        133.83         4.70 o
   5   0  18         94.50         98.13         5.56 o
   6   0  18         14.76         17.47         2.25 o
  -2   1  18         49.02         48.75         3.41 o
  -1   1  18         16.47         17.56         4.18 o
   0   1  18         15.93         14.65         2.01 o
   1   1  18          5.29          4.81         0.93 o
   2   1  18        107.77        125.49         6.50 o
   3   1  18          2.80          1.61         1.04 o
   4   1  18         74.31         75.85         3.66 o
   5   1  18         12.60         10.94         2.59 o
   6   1  18         27.58         31.92         3.08 o
   7   1  18         33.16         39.77         3.05 o
  -1   2  18         66.83         76.81         4.65 o
   0   2  18         57.45         61.72         2.98 o
   1   2  18          0.18         -0.33         1.12 o
   2   2  18          7.06          5.55         1.28 o
   3   2  18          0.65          1.38         2.01 o
   4   2  18          0.63         -0.63         1.03 o
   5   2  18         54.88         57.95         3.08 o
   6   2  18         20.69         25.67         2.98 o
   7   2  18         53.05         61.52         4.02 o
  -1   3  18          1.18          0.26         0.88 o
   0   3  18         12.60          9.64         1.18 o
   1   3  18         58.94         68.48         3.23 o
   2   3  18          1.25          0.69         0.81 o
   3   3  18         25.54         21.76         2.08 o
   4   3  18         49.48         53.27         3.12 o
   5   3  18          1.12         -0.22         0.98 o
   6   3  18         90.36         92.04         3.45 o
   7   3  18         22.50         25.93         2.68 o
   0   4  18         82.50         90.96         4.73 o
   1   4  18          3.75          1.82         0.72 o
   2   4  18          0.12         -0.16         0.68 o
   3   4  18          0.00         -0.90         1.35 o
   4   4  18          0.69          2.02         1.46 o
   5   4  18        125.71        128.88         6.24 o
   6   4  18          9.94         11.80         1.08 o
   7   4  18         34.36         35.55         1.99 o
   1   5  18         16.13         16.71         2.05 o
   2   5  18          3.81          4.24         1.26 o
   3   5  18         51.25         56.68         4.05 o
   4   5  18          4.49          7.23         1.23 o
   5   5  18         20.83         26.62         2.96 o
   6   5  18          5.00          2.53         1.20 o
   7   5  18         34.60         34.96         2.80 o
   3   6  18          0.07         -0.11         0.75 o
   4   6  18         18.07         17.32         2.13 o
   5   6  18          0.50          1.31         1.07 o
   6   6  18          4.08          3.60         1.17 o
   2  -2  19         14.16         16.61         2.01 o
   3  -2  19          1.45          4.02         1.17 o
   0  -1  19         18.67         21.14         2.24 o
   1  -1  19          3.05          2.68         0.96 o
   2  -1  19         25.56         27.82         2.73 o
   3  -1  19          2.23          1.17         0.87 o
   4  -1  19          4.39          4.46         1.37 o
   0   0  19          8.92          6.90         1.34 o
   1   0  19          1.67          1.24         0.71 o
   2   0  19         54.46         66.77         2.98 o
   3   0  19          0.01          0.54         0.76 o
   4   0  19          6.25          7.48         1.17 o
   5   0  19          6.42          7.51         1.55 o
   1   1  19          4.15          5.45         1.47 o
   2   1  19         52.43         54.62         2.68 o
   3   1  19         87.99         98.13         3.66 o
   4   1  19         11.92          9.43         1.28 o
   5   1  19          0.24         -0.01         1.01 o
   6   1  19          0.92         -0.11         0.88 o
   1   2  19          0.12         -0.96         0.96 o
   2   2  19          5.19          3.75         1.41 o
   3   2  19         38.48         37.40         2.30 o
   4   2  19         10.86         11.27         1.42 o
   5   2  19         53.68         52.05         3.31 o
   6   2  19         64.35         62.21         3.66 o
   2   3  19         18.22         18.68         2.24 o
   3   3  19         12.06         14.34         2.08 o
   4   3  19          1.71          0.59         1.03 o
   5   3  19         22.07         30.42         3.27 o
   6   3  19         56.36         52.18         3.24 o
   2   4  19          5.03          3.33         1.02 o
   3   4  19         52.08         48.30         3.35 o
   4   4  19          0.45         -0.37         0.98 o
   5   4  19          9.01          9.22         1.14 o
                                                
